# Supplementary material for: Parallel processing of polarization and intensity information in fiddler crab vision
Source: Sci Adv. 2019 Aug 21;5(8):eaax3572. doi: 10.1126/sciadv.aax3572 (PMC6703871; doi:10.1126/sciadv.aax3572)
Supplement: Data file S1 [file aax3572_Data_file_S1.xlsx]

## Sheet: I only
Name	CrabID	Block	Sex	Size	Response	Order	Weber	PolOpp
C439_F_S29_Tr1_TiM	39	4	F	29	0	1	0	0
C439_F_S29_Tr1_TiM	39	4	F	29	0	2	-0.040781	0
C439_F_S29_Tr1_TiM	39	4	F	29	1	3	0.170871	0
C439_F_S29_Tr1_TiM	39	4	F	29	0	4	0.083889	0
C439_F_S29_Tr1_TiM	39	4	F	29	1	5	-0.119929	0
C439_F_S29_Tr1_TiM	39	4	F	29	0	6	0.041543	0
C439_F_S29_Tr1_TiM	39	4	F	29	1	7	-0.158296	0
C439_F_S29_Tr1_TiM	39	4	F	29	0	8	0.126991	0
C439_F_S29_Tr1_TiM	39	4	F	29	0	9	-0.080745	0
C465_F_S27_Tr1_TiM	65	4	F	27	NA	1	0.083889	0
C465_F_S27_Tr1_TiM	65	4	F	27	0	2	0.126991	0
C465_F_S27_Tr1_TiM	65	4	F	27	0	3	0.041543	0
C465_F_S27_Tr1_TiM	65	4	F	27	0	4	-0.040781	0
C465_F_S27_Tr1_TiM	65	4	F	27	0	5	0	0
C465_F_S27_Tr1_TiM	65	4	F	27	1	6	-0.080745	0
C465_F_S27_Tr1_TiM	65	4	F	27	1	7	-0.158296	0
C465_F_S27_Tr1_TiM	65	4	F	27	1	8	-0.119929	0
C465_F_S27_Tr1_TiM	65	4	F	27	1	9	0.170871	0
C451_M_S33_Tr1_TiH	51	4	M	33	0	1	0.041543	0
C451_M_S33_Tr1_TiH	51	4	M	33	0	2	0.083889	0
C451_M_S33_Tr1_TiH	51	4	M	33	0	3	0	0
C451_M_S33_Tr1_TiH	51	4	M	33	1	4	-0.040781	0
C451_M_S33_Tr1_TiH	51	4	M	33	1	5	-0.119929	0
C451_M_S33_Tr1_TiH	51	4	M	33	1	6	0.170871	0
C451_M_S33_Tr1_TiH	51	4	M	33	1	7	-0.158296	0
C451_M_S33_Tr1_TiH	51	4	M	33	1	8	-0.080745	0
C451_M_S33_Tr1_TiH	51	4	M	33	0	9	0.126991	0
C450_M_S28_Tr1_TiH	50	4	M	28	1	1	-0.119929	0
C450_M_S28_Tr1_TiH	50	4	M	28	0	2	0.083889	0
C450_M_S28_Tr1_TiH	50	4	M	28	1	3	0.170871	0
C450_M_S28_Tr1_TiH	50	4	M	28	1	4	-0.040781	0
C450_M_S28_Tr1_TiH	50	4	M	28	1	5	-0.158296	0
C450_M_S28_Tr1_TiH	50	4	M	28	0	6	0	0
C450_M_S28_Tr1_TiH	50	4	M	28	1	7	-0.080745	0
C450_M_S28_Tr1_TiH	50	4	M	28	0	8	0.126991	0
C450_M_S28_Tr1_TiH	50	4	M	28	0	9	0.041543	0
C450_M_S28_Tr1_TiH	50	4	M	28	NA	10	0.126991	0
C453_M_S34_Tr1_TiH	53	4	M	34	1	1	-0.040781	0
C453_M_S34_Tr1_TiH	53	4	M	34	1	2	0.126991	0
C453_M_S34_Tr1_TiH	53	4	M	34	1	3	-0.158296	0
C453_M_S34_Tr1_TiH	53	4	M	34	1	4	-0.080745	0
C453_M_S34_Tr1_TiH	53	4	M	34	0	5	0	0
C453_M_S34_Tr1_TiH	53	4	M	34	0	6	0.041543	0
C453_M_S34_Tr1_TiH	53	4	M	34	1	7	0.170871	0
C453_M_S34_Tr1_TiH	53	4	M	34	1	8	-0.119929	0
C453_M_S34_Tr1_TiH	53	4	M	34	0	9	0.083889	0
C601_M_S35_Tr1_TiH	1	6	M	35	NA	1	-0.040781	0
C601_M_S35_Tr1_TiH	1	6	M	35	1	2	-0.158296	0
C601_M_S35_Tr1_TiH	1	6	M	35	1	3	-0.080745	0
C601_M_S35_Tr1_TiH	1	6	M	35	0	4	0.083889	0
C601_M_S35_Tr1_TiH	1	6	M	35	NA	5	0.170871	0
C601_M_S35_Tr1_TiH	1	6	M	35	0	6	-0.119929	0
C601_M_S35_Tr1_TiH	1	6	M	35	0	7	0	0
C601_M_S35_Tr1_TiH	1	6	M	35	0	8	0.041543	0
C601_M_S35_Tr1_TiH	1	6	M	35	1	9	0.126991	0
C601_M_S35_Tr1_TiH	1	6	M	35	1	10	-0.040781	0
C601_M_S35_Tr1_TiH	1	6	M	35	NA	11	0.170871	0
C601_M_S35_Tr1_TiH	1	6	M	35	NA	12	0.170871	0
C601_M_S35_Tr1_TiH	1	6	M	35	0	13	0.170871	0
C452_F_S29_Tr1_TiH	52	4	F	29	1	1	0.083889	0
C452_F_S29_Tr1_TiH	52	4	F	29	0	2	0	0
C452_F_S29_Tr1_TiH	52	4	F	29	0	3	0.041543	0
C452_F_S29_Tr1_TiH	52	4	F	29	1	4	-0.158296	0
C452_F_S29_Tr1_TiH	52	4	F	29	1	5	0.170871	0
C452_F_S29_Tr1_TiH	52	4	F	29	NA	6	0.126991	0
C452_F_S29_Tr1_TiH	52	4	F	29	1	7	-0.040781	0
C452_F_S29_Tr1_TiH	52	4	F	29	NA	8	-0.119929	0
C452_F_S29_Tr1_TiH	52	4	F	29	NA	9	-0.080745	0
C452_F_S29_Tr1_TiH	52	4	F	29	NA	10	0.126991	0
C452_F_S29_Tr1_TiH	52	4	F	29	1	11	-0.119929	0
C452_F_S29_Tr1_TiH	52	4	F	29	1	12	-0.080745	0
C452_F_S29_Tr1_TiH	52	4	F	29	0	13	0.126991	0
C459_F_S28_Tr1_TiH	59	4	F	28	NA	1	-0.119929	0
C459_F_S28_Tr1_TiH	59	4	F	28	1	2	-0.158296	0
C459_F_S28_Tr1_TiH	59	4	F	28	1	3	0.170871	0
C459_F_S28_Tr1_TiH	59	4	F	28	NA	4	-0.080745	0
C459_F_S28_Tr1_TiH	59	4	F	28	NA	5	0.083889	0
C459_F_S28_Tr1_TiH	59	4	F	28	1	6	0.126991	0
C459_F_S28_Tr1_TiH	59	4	F	28	0	7	0	0
C459_F_S28_Tr1_TiH	59	4	F	28	NA	8	-0.040781	0
C459_F_S28_Tr1_TiH	59	4	F	28	0	9	0.041543	0
C459_F_S28_Tr1_TiH	59	4	F	28	1	10	-0.119929	0
C459_F_S28_Tr1_TiH	59	4	F	28	NA	11	-0.080745	0
C459_F_S28_Tr1_TiH	59	4	F	28	0	12	0.083889	0
C459_F_S28_Tr1_TiH	59	4	F	28	0	13	-0.040781	0
C459_F_S28_Tr1_TiH	59	4	F	28	NA	14	0.041543	0
C461_M_S28_Tr1_TiH	61	4	M	28	0	1	0.083889	0
C461_M_S28_Tr1_TiH	61	4	M	28	1	2	-0.080745	0
C461_M_S28_Tr1_TiH	61	4	M	28	0	3	0	0
C461_M_S28_Tr1_TiH	61	4	M	28	0	4	-0.040781	0
C461_M_S28_Tr1_TiH	61	4	M	28	0	5	0.041543	0
C461_M_S28_Tr1_TiH	61	4	M	28	0	6	0.170871	0
C461_M_S28_Tr1_TiH	61	4	M	28	0	7	0.126991	0
C461_M_S28_Tr1_TiH	61	4	M	28	1	8	-0.119929	0
C461_M_S28_Tr1_TiH	61	4	M	28	1	9	-0.158296	0
C460_M_S32_Tr1_TiH	60	4	M	32	0	1	0	0
C460_M_S32_Tr1_TiH	60	4	M	32	0	2	0.083889	0
C460_M_S32_Tr1_TiH	60	4	M	32	1	3	-0.158296	0
C460_M_S32_Tr1_TiH	60	4	M	32	0	4	-0.119929	0
C460_M_S32_Tr1_TiH	60	4	M	32	NA	5	0.170871	0
C460_M_S32_Tr1_TiH	60	4	M	32	0	6	0.126991	0
C460_M_S32_Tr1_TiH	60	4	M	32	1	7	-0.080745	0
C460_M_S32_Tr1_TiH	60	4	M	32	0	8	0.041543	0
C460_M_S32_Tr1_TiH	60	4	M	32	0	9	-0.040781	0
C449_M_S33_Tr1_TiH	49	4	M	33	0	1	-0.158296	0
C449_M_S33_Tr1_TiH	49	4	M	33	1	2	-0.080745	0
C449_M_S33_Tr1_TiH	49	4	M	33	0	3	0.126991	0
C449_M_S33_Tr1_TiH	49	4	M	33	0	4	0	0
C449_M_S33_Tr1_TiH	49	4	M	33	NA	5	0.083889	0
C449_M_S33_Tr1_TiH	49	4	M	33	NA	6	0.041543	0
C449_M_S33_Tr1_TiH	49	4	M	33	1	7	-0.119929	0
C449_M_S33_Tr1_TiH	49	4	M	33	1	8	0.170871	0
C449_M_S33_Tr1_TiH	49	4	M	33	0	9	-0.040781	0
C449_M_S33_Tr1_TiH	49	4	M	33	NA	10	-0.158296	0
C449_M_S33_Tr1_TiH	49	4	M	33	0	11	0.083889	0
C456_M_S31_Tr1_TiH	56	4	M	31	NA	1	-0.080745	0
C456_M_S31_Tr1_TiH	56	4	M	31	1	2	-0.040781	0
C456_M_S31_Tr1_TiH	56	4	M	31	1	3	-0.119929	0
C456_M_S31_Tr1_TiH	56	4	M	31	0	4	0.041543	0
C456_M_S31_Tr1_TiH	56	4	M	31	0	5	0.083889	0
C456_M_S31_Tr1_TiH	56	4	M	31	NA	6	0.126991	0
C456_M_S31_Tr1_TiH	56	4	M	31	1	7	-0.158296	0
C456_M_S31_Tr1_TiH	56	4	M	31	0	8	0.170871	0
C456_M_S31_Tr1_TiH	56	4	M	31	0	9	0	0
C454_M_S29_Tr1_TiH	54	4	M	29	0	1	0.041543	0
C454_M_S29_Tr1_TiH	54	4	M	29	0	2	0.126991	0
C454_M_S29_Tr1_TiH	54	4	M	29	1	3	-0.080745	0
C454_M_S29_Tr1_TiH	54	4	M	29	1	4	-0.119929	0
C454_M_S29_Tr1_TiH	54	4	M	29	0	5	-0.040781	0
C454_M_S29_Tr1_TiH	54	4	M	29	NA	6	0.083889	0
C454_M_S29_Tr1_TiH	54	4	M	29	0	7	0	0
C454_M_S29_Tr1_TiH	54	4	M	29	0	8	0.170871	0
C454_M_S29_Tr1_TiH	54	4	M	29	1	9	-0.158296	0
C454_M_S29_Tr1_TiH	54	4	M	29	NA	10	0.041543	0
C454_M_S29_Tr1_TiH	54	4	M	29	NA	11	-0.080745	0
C454_M_S29_Tr1_TiH	54	4	M	29	NA	12	0.083889	0
C454_M_S29_Tr1_TiH	54	4	M	29	0	13	0.083889	0
C501_M_S29_Tr1_TiH	1	5	M	29	1	1	0	0
C501_M_S29_Tr1_TiH	1	5	M	29	0	2	0.170871	0
C501_M_S29_Tr1_TiH	1	5	M	29	0	3	-0.040781	0
C501_M_S29_Tr1_TiH	1	5	M	29	0	4	0.041543	0
C501_M_S29_Tr1_TiH	1	5	M	29	0	5	-0.080745	0
C501_M_S29_Tr1_TiH	1	5	M	29	1	6	-0.119929	0
C501_M_S29_Tr1_TiH	1	5	M	29	NA	7	0.126991	0
C501_M_S29_Tr1_TiH	1	5	M	29	0	8	0.083889	0
C501_M_S29_Tr1_TiH	1	5	M	29	NA	9	-0.158296	0
C501_M_S29_Tr1_TiH	1	5	M	29	0	10	0.126991	0
C501_M_S29_Tr1_TiH	1	5	M	29	1	11	-0.158296	0
C502_F_S33_Tr1_TiH	2	5	F	33	0	1	0	0
C502_F_S33_Tr1_TiH	2	5	F	33	0	2	0.126991	0
C502_F_S33_Tr1_TiH	2	5	F	33	NA	3	-0.158296	0
C502_F_S33_Tr1_TiH	2	5	F	33	1	4	-0.119929	0
C502_F_S33_Tr1_TiH	2	5	F	33	NA	5	0.083889	0
C502_F_S33_Tr1_TiH	2	5	F	33	1	6	-0.080745	0
C502_F_S33_Tr1_TiH	2	5	F	33	1	7	-0.040781	0
C502_F_S33_Tr1_TiH	2	5	F	33	0	8	0.041543	0
C502_F_S33_Tr1_TiH	2	5	F	33	1	9	0.170871	0
C502_F_S33_Tr1_TiH	2	5	F	33	NA	10	0	0
C502_F_S33_Tr1_TiH	2	5	F	33	1	11	-0.158296	0
C502_F_S33_Tr1_TiH	2	5	F	33	0	12	0.083889	0
C503_F_S28_Tr1_TiH	3	5	F	28	1	1	0.170871	0
C503_F_S28_Tr1_TiH	3	5	F	28	1	2	-0.040781	0
C503_F_S28_Tr1_TiH	3	5	F	28	1	3	-0.119929	0
C503_F_S28_Tr1_TiH	3	5	F	28	1	4	0.083889	0
C503_F_S28_Tr1_TiH	3	5	F	28	1	5	0.041543	0
C503_F_S28_Tr1_TiH	3	5	F	28	1	6	-0.080745	0
C503_F_S28_Tr1_TiH	3	5	F	28	0	7	-0.158296	0
C503_F_S28_Tr1_TiH	3	5	F	28	NA	8	0.126991	0
C503_F_S28_Tr1_TiH	3	5	F	28	NA	9	0	0
C503_F_S28_Tr1_TiH	3	5	F	28	0	10	0.126991	0
C503_F_S28_Tr1_TiH	3	5	F	28	0	11	0	0
C504_F_S30_Tr1_TiH	4	5	F	30	1	1	0.126991	0
C504_F_S30_Tr1_TiH	4	5	F	30	1	2	-0.158296	0
C504_F_S30_Tr1_TiH	4	5	F	30	0	3	-0.040781	0
C504_F_S30_Tr1_TiH	4	5	F	30	1	4	-0.119929	0
C504_F_S30_Tr1_TiH	4	5	F	30	0	5	0	0
C504_F_S30_Tr1_TiH	4	5	F	30	0	6	0.083889	0
C504_F_S30_Tr1_TiH	4	5	F	30	1	7	-0.080745	0
C504_F_S30_Tr1_TiH	4	5	F	30	0	8	0.041543	0
C504_F_S30_Tr1_TiH	4	5	F	30	NA	9	0.170871	0
C504_F_S30_Tr1_TiH	4	5	F	30	NA	10	0.170871	0
C504_F_S30_Tr1_TiH	4	5	F	30	0	11	0.170871	0
C505_F_S24_Tr1_TiH	5	5	F	24	1	1	0.126991	0
C505_F_S24_Tr1_TiH	5	5	F	24	1	2	-0.158296	0
C505_F_S24_Tr1_TiH	5	5	F	24	1	3	-0.119929	0
C505_F_S24_Tr1_TiH	5	5	F	24	1	4	0.041543	0
C505_F_S24_Tr1_TiH	5	5	F	24	NA	5	0.083889	0
C505_F_S24_Tr1_TiH	5	5	F	24	1	6	0.170871	0
C505_F_S24_Tr1_TiH	5	5	F	24	0	7	0	0
C505_F_S24_Tr1_TiH	5	5	F	24	1	8	-0.040781	0
C505_F_S24_Tr1_TiH	5	5	F	24	1	9	-0.080745	0
C505_F_S24_Tr1_TiH	5	5	F	24	NA	10	0.041543	0
C505_F_S24_Tr1_TiH	5	5	F	24	1	11	0.083889	0
C505_F_S24_Tr1_TiH	5	5	F	24	NA	12	0	0
C506_M_S29_Tr1_TiH	6	5	M	29	1	1	0.126991	0
C506_M_S29_Tr1_TiH	6	5	M	29	1	2	0.083889	0
C506_M_S29_Tr1_TiH	6	5	M	29	0	3	-0.158296	0
C506_M_S29_Tr1_TiH	6	5	M	29	0	4	0.170871	0
C506_M_S29_Tr1_TiH	6	5	M	29	0	5	0	0
C506_M_S29_Tr1_TiH	6	5	M	29	0	6	0.041543	0
C506_M_S29_Tr1_TiH	6	5	M	29	NA	7	-0.080745	0
C506_M_S29_Tr1_TiH	6	5	M	29	1	8	-0.119929	0
C506_M_S29_Tr1_TiH	6	5	M	29	0	9	-0.040781	0
C506_M_S29_Tr1_TiH	6	5	M	29	0	10	-0.080745	0
C507_M_S28_Tr1_TiH	7	5	M	28	0	1	0.126991	0
C507_M_S28_Tr1_TiH	7	5	M	28	1	2	-0.080745	0
C507_M_S28_Tr1_TiH	7	5	M	28	0	3	0.041543	0
C507_M_S28_Tr1_TiH	7	5	M	28	0	4	0.083889	0
C507_M_S28_Tr1_TiH	7	5	M	28	1	5	-0.040781	0
C507_M_S28_Tr1_TiH	7	5	M	28	1	6	-0.119929	0
C507_M_S28_Tr1_TiH	7	5	M	28	0	7	0	0
C507_M_S28_Tr1_TiH	7	5	M	28	1	8	-0.158296	0
C507_M_S28_Tr1_TiH	7	5	M	28	0	9	0.170871	0
C508_M_S27_Tr1_TiH	8	5	M	27	1	1	0.126991	0
C508_M_S27_Tr1_TiH	8	5	M	27	0	2	-0.040781	0
C508_M_S27_Tr1_TiH	8	5	M	27	1	3	-0.158296	0
C508_M_S27_Tr1_TiH	8	5	M	27	0	4	0.170871	0
C508_M_S27_Tr1_TiH	8	5	M	27	1	5	-0.119929	0
C508_M_S27_Tr1_TiH	8	5	M	27	0	6	-0.080745	0
C508_M_S27_Tr1_TiH	8	5	M	27	0	7	0.083889	0
C508_M_S27_Tr1_TiH	8	5	M	27	0	8	0.041543	0
C508_M_S27_Tr1_TiH	8	5	M	27	0	9	0	0
C509_M_S32_Tr1_TiH	9	5	M	32	0	1	0	0
C509_M_S32_Tr1_TiH	9	5	M	32	0	2	0.041543	0
C509_M_S32_Tr1_TiH	9	5	M	32	NA	3	-0.119929	0
C509_M_S32_Tr1_TiH	9	5	M	32	0	4	0.083889	0
C509_M_S32_Tr1_TiH	9	5	M	32	1	5	-0.158296	0
C509_M_S32_Tr1_TiH	9	5	M	32	0	6	0.126991	0
C509_M_S32_Tr1_TiH	9	5	M	32	1	7	-0.040781	0
C509_M_S32_Tr1_TiH	9	5	M	32	NA	8	0.170871	0
C509_M_S32_Tr1_TiH	9	5	M	32	0	9	-0.080745	0
C509_M_S32_Tr1_TiH	9	5	M	32	0	10	0.170871	0
C510_M_S32_Tr1_TiH	10	5	M	32	0	1	-0.158296	0
C510_M_S32_Tr1_TiH	10	5	M	32	0	2	-0.040781	0
C510_M_S32_Tr1_TiH	10	5	M	32	0	3	0.083889	0
C510_M_S32_Tr1_TiH	10	5	M	32	0	4	0	0
C510_M_S32_Tr1_TiH	10	5	M	32	1	5	-0.119929	0
C510_M_S32_Tr1_TiH	10	5	M	32	0	6	-0.080745	0
C510_M_S32_Tr1_TiH	10	5	M	32	0	7	0.126991	0
C510_M_S32_Tr1_TiH	10	5	M	32	0	8	0.170871	0
C510_M_S32_Tr1_TiH	10	5	M	32	0	9	0.041543	0
C511_M_S28_Tr1_TiH	11	5	M	28	NA	1	-0.080745	0
C511_M_S28_Tr1_TiH	11	5	M	28	0	2	0.083889	0
C511_M_S28_Tr1_TiH	11	5	M	28	0	3	0.041543	0
C511_M_S28_Tr1_TiH	11	5	M	28	1	4	0.170871	0
C511_M_S28_Tr1_TiH	11	5	M	28	1	5	-0.040781	0
C511_M_S28_Tr1_TiH	11	5	M	28	1	6	-0.119929	0
C511_M_S28_Tr1_TiH	11	5	M	28	0	7	0	0
C511_M_S28_Tr1_TiH	11	5	M	28	1	8	-0.158296	0
C511_M_S28_Tr1_TiH	11	5	M	28	0	9	0.126991	0
C511_M_S28_Tr1_TiH	11	5	M	28	NA	10	0.126991	0
C512_F_S28_Tr1_TiL	12	5	F	28	0	1	-0.040781	0
C512_F_S28_Tr1_TiL	12	5	F	28	0	2	0	0
C512_F_S28_Tr1_TiL	12	5	F	28	0	3	-0.158296	0
C512_F_S28_Tr1_TiL	12	5	F	28	NA	4	0.083889	0
C512_F_S28_Tr1_TiL	12	5	F	28	0	5	-0.080745	0
C512_F_S28_Tr1_TiL	12	5	F	28	1	6	0.126991	0
C512_F_S28_Tr1_TiL	12	5	F	28	0	7	-0.119929	0
C512_F_S28_Tr1_TiL	12	5	F	28	0	8	0.170871	0
C512_F_S28_Tr1_TiL	12	5	F	28	0	9	0.041543	0
C512_F_S28_Tr1_TiL	12	5	F	28	NA	10	-0.040781	0
C513_M_S29_Tr1_TiL	13	5	M	29	0	1	0	0
C513_M_S29_Tr1_TiL	13	5	M	29	1	2	-0.080745	0
C513_M_S29_Tr1_TiL	13	5	M	29	0	3	0.041543	0
C513_M_S29_Tr1_TiL	13	5	M	29	0	4	-0.040781	0
C513_M_S29_Tr1_TiL	13	5	M	29	1	5	-0.119929	0
C513_M_S29_Tr1_TiL	13	5	M	29	0	6	0.083889	0
C513_M_S29_Tr1_TiL	13	5	M	29	0	7	0.126991	0
C513_M_S29_Tr1_TiL	13	5	M	29	0	8	-0.158296	0
C513_M_S29_Tr1_TiL	13	5	M	29	1	9	0.170871	0
C514_M_S32_Tr1_TiL	14	5	M	32	1	1	0	0
C514_M_S32_Tr1_TiL	14	5	M	32	0	2	-0.119929	0
C514_M_S32_Tr1_TiL	14	5	M	32	1	3	0.170871	0
C514_M_S32_Tr1_TiL	14	5	M	32	0	4	0.041543	0
C514_M_S32_Tr1_TiL	14	5	M	32	1	5	-0.158296	0
C514_M_S32_Tr1_TiL	14	5	M	32	NA	6	-0.080745	0
C514_M_S32_Tr1_TiL	14	5	M	32	0	7	0.083889	0
C514_M_S32_Tr1_TiL	14	5	M	32	1	8	-0.040781	0
C514_M_S32_Tr1_TiL	14	5	M	32	0	9	0.126991	0
C515_F_S25_Tr1_TiL	15	5	F	25	1	1	-0.158296	0
C515_F_S25_Tr1_TiL	15	5	F	25	0	2	0.126991	0
C515_F_S25_Tr1_TiL	15	5	F	25	0	3	0	0
C515_F_S25_Tr1_TiL	15	5	F	25	1	4	-0.080745	0
C515_F_S25_Tr1_TiL	15	5	F	25	NA	5	0.041543	0
C515_F_S25_Tr1_TiL	15	5	F	25	NA	6	-0.119929	0
C515_F_S25_Tr1_TiL	15	5	F	25	NA	7	0.170871	0
C515_F_S25_Tr1_TiL	15	5	F	25	0	8	0.083889	0
C515_F_S25_Tr1_TiL	15	5	F	25	0	9	-0.040781	0
C515_F_S25_Tr1_TiL	15	5	F	25	0	10	0.041543	0
C515_F_S25_Tr1_TiL	15	5	F	25	0	11	0.170871	0
C515_F_S25_Tr1_TiL	15	5	F	25	NA	12	0.170871	0
C516_M_S32_Tr1_TiL	16	5	M	32	0	1	0.170871	0
C516_M_S32_Tr1_TiL	16	5	M	32	0	2	0.041543	0
C516_M_S32_Tr1_TiL	16	5	M	32	1	3	-0.040781	0
C516_M_S32_Tr1_TiL	16	5	M	32	0	4	0	0
C516_M_S32_Tr1_TiL	16	5	M	32	1	5	-0.158296	0
C516_M_S32_Tr1_TiL	16	5	M	32	1	6	0.126991	0
C516_M_S32_Tr1_TiL	16	5	M	32	0	7	0.083889	0
C516_M_S32_Tr1_TiL	16	5	M	32	1	8	-0.119929	0
C516_M_S32_Tr1_TiL	16	5	M	32	NA	9	-0.080745	0
C516_M_S32_Tr1_TiL	16	5	M	32	1	10	-0.080745	0
C517_M_S30_Tr1_TiL	17	5	M	30	1	1	-0.080745	0
C517_M_S30_Tr1_TiL	17	5	M	30	1	2	-0.119929	0
C517_M_S30_Tr1_TiL	17	5	M	30	0	3	-0.158296	0
C517_M_S30_Tr1_TiL	17	5	M	30	0	4	0	0
C517_M_S30_Tr1_TiL	17	5	M	30	0	5	-0.040781	0
C517_M_S30_Tr1_TiL	17	5	M	30	0	6	0.083889	0
C517_M_S30_Tr1_TiL	17	5	M	30	0	7	0.041543	0
C517_M_S30_Tr1_TiL	17	5	M	30	0	8	0.126991	0
C517_M_S30_Tr1_TiL	17	5	M	30	1	9	0.170871	0
C518_F_S34_Tr1_TiL	18	5	F	34	1	1	-0.119929	0
C518_F_S34_Tr1_TiL	18	5	F	34	0	2	-0.040781	0
C518_F_S34_Tr1_TiL	18	5	F	34	NA	3	0.083889	0
C518_F_S34_Tr1_TiL	18	5	F	34	NA	4	-0.080745	0
C518_F_S34_Tr1_TiL	18	5	F	34	NA	5	-0.158296	0
C518_F_S34_Tr1_TiL	18	5	F	34	0	6	0.170871	0
C518_F_S34_Tr1_TiL	18	5	F	34	0	7	0.041543	0
C518_F_S34_Tr1_TiL	18	5	F	34	1	8	0.126991	0
C518_F_S34_Tr1_TiL	18	5	F	34	NA	9	0	0
C518_F_S34_Tr1_TiL	18	5	F	34	0	10	0.083889	0
C518_F_S34_Tr1_TiL	18	5	F	34	1	11	-0.080745	0
C518_F_S34_Tr1_TiL	18	5	F	34	1	12	-0.158296	0
C518_F_S34_Tr1_TiL	18	5	F	34	NA	13	0.170871	0
C518_F_S34_Tr1_TiL	18	5	F	34	0	14	0	0
C519_M_S31_Tr1_TiL	19	5	M	31	0	1	0.126991	0
C519_M_S31_Tr1_TiL	19	5	M	31	1	2	-0.080745	0
C519_M_S31_Tr1_TiL	19	5	M	31	1	3	-0.119929	0
C519_M_S31_Tr1_TiL	19	5	M	31	0	4	0	0
C519_M_S31_Tr1_TiL	19	5	M	31	0	5	-0.040781	0
C519_M_S31_Tr1_TiL	19	5	M	31	0	6	0.170871	0
C519_M_S31_Tr1_TiL	19	5	M	31	1	7	-0.158296	0
C519_M_S31_Tr1_TiL	19	5	M	31	0	8	0.083889	0
C519_M_S31_Tr1_TiL	19	5	M	31	0	9	0.041543	0
C520_M_S31_Tr1_TiL	20	5	M	31	0	1	0.041543	0
C520_M_S31_Tr1_TiL	20	5	M	31	1	2	0.126991	0
C520_M_S31_Tr1_TiL	20	5	M	31	1	3	-0.080745	0
C520_M_S31_Tr1_TiL	20	5	M	31	1	4	-0.119929	0
C520_M_S31_Tr1_TiL	20	5	M	31	1	5	-0.158296	0
C520_M_S31_Tr1_TiL	20	5	M	31	1	6	0.170871	0
C520_M_S31_Tr1_TiL	20	5	M	31	0	7	0	0
C520_M_S31_Tr1_TiL	20	5	M	31	1	8	-0.040781	0
C520_M_S31_Tr1_TiL	20	5	M	31	0	9	0.083889	0
C521_M_S27_Tr1_TiL	21	5	M	27	NA	1	0.126991	0
C521_M_S27_Tr1_TiL	21	5	M	27	1	2	-0.158296	0
C521_M_S27_Tr1_TiL	21	5	M	27	0	3	0.083889	0
C521_M_S27_Tr1_TiL	21	5	M	27	1	4	-0.040781	0
C521_M_S27_Tr1_TiL	21	5	M	27	1	5	-0.080745	0
C521_M_S27_Tr1_TiL	21	5	M	27	0	6	0.170871	0
C521_M_S27_Tr1_TiL	21	5	M	27	0	7	0.041543	0
C521_M_S27_Tr1_TiL	21	5	M	27	0	8	0	0
C521_M_S27_Tr1_TiL	21	5	M	27	1	9	-0.119929	0
C521_M_S27_Tr1_TiL	21	5	M	27	0	10	0.126991	0
C522_M_S28_Tr1_TiL	22	5	M	28	1	1	-0.119929	0
C522_M_S28_Tr1_TiL	22	5	M	28	0	2	0	0
C522_M_S28_Tr1_TiL	22	5	M	28	1	3	0.170871	0
C522_M_S28_Tr1_TiL	22	5	M	28	0	4	0.083889	0
C522_M_S28_Tr1_TiL	22	5	M	28	0	5	-0.080745	0
C522_M_S28_Tr1_TiL	22	5	M	28	0	6	0.041543	0
C522_M_S28_Tr1_TiL	22	5	M	28	NA	7	0.126991	0
C522_M_S28_Tr1_TiL	22	5	M	28	0	8	-0.158296	0
C522_M_S28_Tr1_TiL	22	5	M	28	1	9	-0.040781	0
C522_M_S28_Tr1_TiL	22	5	M	28	NA	10	0.126991	0
C522_M_S28_Tr1_TiL	22	5	M	28	1	11	0.126991	0
C523_M_S23_Tr1_TiL	23	5	M	23	1	1	0.126991	0
C523_M_S23_Tr1_TiL	23	5	M	23	1	2	-0.158296	0
C523_M_S23_Tr1_TiL	23	5	M	23	1	3	-0.080745	0
C523_M_S23_Tr1_TiL	23	5	M	23	0	4	0.083889	0
C523_M_S23_Tr1_TiL	23	5	M	23	0	5	-0.040781	0
C523_M_S23_Tr1_TiL	23	5	M	23	0	6	0	0
C523_M_S23_Tr1_TiL	23	5	M	23	1	7	0.170871	0
C523_M_S23_Tr1_TiL	23	5	M	23	0	8	0.041543	0
C523_M_S23_Tr1_TiL	23	5	M	23	1	9	-0.119929	0
C525_F_S26_Tr1_TiL	25	5	F	26	0	1	-0.040781	0
C525_F_S26_Tr1_TiL	25	5	F	26	0	2	0	0
C525_F_S26_Tr1_TiL	25	5	F	26	0	3	0.083889	0
C525_F_S26_Tr1_TiL	25	5	F	26	1	4	0.126991	0
C525_F_S26_Tr1_TiL	25	5	F	26	1	5	0.170871	0
C525_F_S26_Tr1_TiL	25	5	F	26	1	6	0.041543	0
C525_F_S26_Tr1_TiL	25	5	F	26	1	7	-0.119929	0
C525_F_S26_Tr1_TiL	25	5	F	26	1	8	-0.158296	0
C525_F_S26_Tr1_TiL	25	5	F	26	1	9	-0.080745	0
C527_F_S26_Tr1_TiL	27	5	F	26	0	1	0	0
C527_F_S26_Tr1_TiL	27	5	F	26	0	2	0.170871	0
C527_F_S26_Tr1_TiL	27	5	F	26	0	3	-0.158296	0
C527_F_S26_Tr1_TiL	27	5	F	26	0	4	0.083889	0
C527_F_S26_Tr1_TiL	27	5	F	26	1	5	-0.080745	0
C527_F_S26_Tr1_TiL	27	5	F	26	1	6	-0.040781	0
C527_F_S26_Tr1_TiL	27	5	F	26	0	7	0.041543	0
C527_F_S26_Tr1_TiL	27	5	F	26	NA	8	0.126991	0
C527_F_S26_Tr1_TiL	27	5	F	26	1	9	-0.119929	0
C527_F_S26_Tr1_TiL	27	5	F	26	NA	10	-0.040781	0
C527_F_S26_Tr1_TiL	27	5	F	26	0	11	0.126991	0
C524_F_S30_Tr1_TiM	24	5	F	30	0	1	-0.040781	0
C524_F_S30_Tr1_TiM	24	5	F	30	1	2	-0.080745	0
C524_F_S30_Tr1_TiM	24	5	F	30	0	3	0.041543	0
C524_F_S30_Tr1_TiM	24	5	F	30	0	4	-0.119929	0
C524_F_S30_Tr1_TiM	24	5	F	30	0	5	0.170871	0
C524_F_S30_Tr1_TiM	24	5	F	30	0	6	0.126991	0
C524_F_S30_Tr1_TiM	24	5	F	30	0	7	-0.158296	0
C524_F_S30_Tr1_TiM	24	5	F	30	0	8	0.083889	0
C524_F_S30_Tr1_TiM	24	5	F	30	0	9	0	0
C528_F_S22_Tr1_TiM	28	5	F	22	NA	1	0.126991	0
C528_F_S22_Tr1_TiM	28	5	F	22	NA	2	-0.040781	0
C528_F_S22_Tr1_TiM	28	5	F	22	1	3	-0.119929	0
C528_F_S22_Tr1_TiM	28	5	F	22	1	4	-0.080745	0
C528_F_S22_Tr1_TiM	28	5	F	22	0	5	0.041543	0
C528_F_S22_Tr1_TiM	28	5	F	22	0	6	0	0
C528_F_S22_Tr1_TiM	28	5	F	22	1	7	-0.158296	0
C528_F_S22_Tr1_TiM	28	5	F	22	0	8	0.083889	0
C528_F_S22_Tr1_TiM	28	5	F	22	0	9	0.170871	0
C528_F_S22_Tr1_TiM	28	5	F	22	0	10	0.126991	0
C528_F_S22_Tr1_TiM	28	5	F	22	0	11	-0.040781	0
C528_F_S22_Tr1_TiM	28	5	F	22	NA	12	-0.080745	0
C529_F_S28_Tr1_TiH	29	5	F	28	0	1	0	0
C529_F_S28_Tr1_TiH	29	5	F	28	1	2	-0.119929	0
C529_F_S28_Tr1_TiH	29	5	F	28	1	3	0.170871	0
C529_F_S28_Tr1_TiH	29	5	F	28	0	4	-0.040781	0
C529_F_S28_Tr1_TiH	29	5	F	28	0	5	0.083889	0
C529_F_S28_Tr1_TiH	29	5	F	28	NA	6	-0.158296	0
C529_F_S28_Tr1_TiH	29	5	F	28	0	7	0.041543	0
C529_F_S28_Tr1_TiH	29	5	F	28	0	8	0.126991	0
C529_F_S28_Tr1_TiH	29	5	F	28	1	9	-0.080745	0
C529_F_S28_Tr1_TiH	29	5	F	28	1	10	-0.158296	0
C529_F_S28_Tr1_TiH	29	5	F	28	NA	11	0.126991	0
C535_F_S28_Tr1_TiH	35	5	F	28	NA	1	0.041543	0
C535_F_S28_Tr1_TiH	35	5	F	28	1	2	0.126991	0
C535_F_S28_Tr1_TiH	35	5	F	28	0	3	0.083889	0
C535_F_S28_Tr1_TiH	35	5	F	28	1	4	-0.158296	0
C535_F_S28_Tr1_TiH	35	5	F	28	1	5	0.170871	0
C535_F_S28_Tr1_TiH	35	5	F	28	1	6	-0.080745	0
C535_F_S28_Tr1_TiH	35	5	F	28	0	7	0	0
C535_F_S28_Tr1_TiH	35	5	F	28	1	8	-0.119929	0
C535_F_S28_Tr1_TiH	35	5	F	28	0	9	-0.040781	0
C535_F_S28_Tr1_TiH	35	5	F	28	0	10	0.041543	0
C536_M_S28_Tr1_TiH	36	5	M	28	1	1	-0.080745	0
C536_M_S28_Tr1_TiH	36	5	M	28	1	2	0.170871	0
C536_M_S28_Tr1_TiH	36	5	M	28	1	3	-0.158296	0
C536_M_S28_Tr1_TiH	36	5	M	28	0	4	0	0
C536_M_S28_Tr1_TiH	36	5	M	28	0	5	0.041543	0
C536_M_S28_Tr1_TiH	36	5	M	28	1	6	-0.119929	0
C536_M_S28_Tr1_TiH	36	5	M	28	0	7	-0.040781	0
C536_M_S28_Tr1_TiH	36	5	M	28	NA	8	0.083889	0
C536_M_S28_Tr1_TiH	36	5	M	28	0	9	0.126991	0
C536_M_S28_Tr1_TiH	36	5	M	28	NA	10	0.041543	0
C536_M_S28_Tr1_TiH	36	5	M	28	0	11	0.083889	0
C538_F_S30_Tr1_TiH	38	5	F	30	1	1	-0.158296	0
C538_F_S30_Tr1_TiH	38	5	F	30	1	2	0.170871	0
C538_F_S30_Tr1_TiH	38	5	F	30	0	3	0.041543	0
C538_F_S30_Tr1_TiH	38	5	F	30	0	4	0.083889	0
C538_F_S30_Tr1_TiH	38	5	F	30	1	5	-0.080745	0
C538_F_S30_Tr1_TiH	38	5	F	30	0	6	-0.040781	0
C538_F_S30_Tr1_TiH	38	5	F	30	0	7	0.126991	0
C538_F_S30_Tr1_TiH	38	5	F	30	1	8	-0.119929	0
C538_F_S30_Tr1_TiH	38	5	F	30	0	9	0	0
C540_F_S29_Tr1_TiH	40	5	F	29	0	1	0	0
C540_F_S29_Tr1_TiH	40	5	F	29	0	2	-0.040781	0
C540_F_S29_Tr1_TiH	40	5	F	29	1	3	0.126991	0
C540_F_S29_Tr1_TiH	40	5	F	29	1	4	-0.080745	0
C540_F_S29_Tr1_TiH	40	5	F	29	0	5	0.083889	0
C540_F_S29_Tr1_TiH	40	5	F	29	0	6	0.170871	0
C540_F_S29_Tr1_TiH	40	5	F	29	0	7	0.041543	0
C540_F_S29_Tr1_TiH	40	5	F	29	1	8	-0.119929	0
C540_F_S29_Tr1_TiH	40	5	F	29	1	9	-0.158296	0
C542_M_S35_Tr1_TiH	42	5	M	35	NA	1	-0.158296	0
C542_M_S35_Tr1_TiH	42	5	M	35	0	2	-0.040781	0
C542_M_S35_Tr1_TiH	42	5	M	35	1	3	0.170871	0
C542_M_S35_Tr1_TiH	42	5	M	35	1	4	-0.119929	0
C542_M_S35_Tr1_TiH	42	5	M	35	0	5	0.126991	0
C542_M_S35_Tr1_TiH	42	5	M	35	1	6	-0.080745	0
C542_M_S35_Tr1_TiH	42	5	M	35	0	7	0.083889	0
C542_M_S35_Tr1_TiH	42	5	M	35	0	8	0	0
C542_M_S35_Tr1_TiH	42	5	M	35	1	9	0.041543	0
C542_M_S35_Tr1_TiH	42	5	M	35	1	10	-0.158296	0
C542_M_S35_Tr1_TiH	42	5	M	35	NA	11	-0.040781	0
C542_M_S35_Tr1_TiH	42	5	M	35	NA	12	-0.158296	0

## Sheet: P only
Name	CrabID	Block	Sex	Size	Response	Order	Weber	PolOpp
C201_M_S27_Tr1_TiL	1	2	M	27	1	1	0	0.203165
C201_M_S27_Tr1_TiL	1	2	M	27	0	2	0	0.693034
C201_M_S27_Tr1_TiL	1	2	M	27	1	3	0	-0.366915
C201_M_S27_Tr1_TiL	1	2	M	27	1	4	0	-0.538252
C201_M_S27_Tr1_TiL	1	2	M	27	1	5	0	-0.70269
C201_M_S27_Tr1_TiL	1	2	M	27	0	6	0	0.432182
C201_M_S27_Tr1_TiL	1	2	M	27	0	7	0	0
C201_M_S27_Tr1_TiL	1	2	M	27	0	8	0	1.02264
C201_M_S27_Tr1_TiL	1	2	M	27	0	9	0	-0.194589
C202_F_S30_Tr1_TiL	2	2	F	30	0	1	0	0.432182
C202_F_S30_Tr1_TiL	2	2	F	30	0	2	0	0.693034
C202_F_S30_Tr1_TiL	2	2	F	30	1	3	0	-0.70269
C202_F_S30_Tr1_TiL	2	2	F	30	0	4	0	0
C202_F_S30_Tr1_TiL	2	2	F	30	0	5	0	-0.366915
C202_F_S30_Tr1_TiL	2	2	F	30	0	6	0	0.203165
C202_F_S30_Tr1_TiL	2	2	F	30	0	7	0	-0.538252
C202_F_S30_Tr1_TiL	2	2	F	30	0	8	0	1.02264
C202_F_S30_Tr1_TiL	2	2	F	30	0	9	0	-0.194589
C203_F_S27_Tr1_TiL	3	2	F	27	0	1	0	1.02264
C203_F_S27_Tr1_TiL	3	2	F	27	1	2	0	-0.366915
C203_F_S27_Tr1_TiL	3	2	F	27	1	3	0	-0.70269
C203_F_S27_Tr1_TiL	3	2	F	27	0	4	0	0.203165
C203_F_S27_Tr1_TiL	3	2	F	27	1	5	0	0.693034
C203_F_S27_Tr1_TiL	3	2	F	27	0	6	0	0
C203_F_S27_Tr1_TiL	3	2	F	27	0	7	0	-0.194589
C203_F_S27_Tr1_TiL	3	2	F	27	0	8	0	-0.538252
C203_F_S27_Tr1_TiL	3	2	F	27	0	9	0	0.432182
C203_F_S27_Tr1_TiL	3	2	F	27	NA	10	0	1.02264
C203_F_S27_Tr1_TiL	3	2	F	27	NA	11	0	1.02264
C205_F_S27_Tr1_TiL	5	2	F	27	1	1	0	-0.194589
C205_F_S27_Tr1_TiL	5	2	F	27	1	2	0	-0.366915
C205_F_S27_Tr1_TiL	5	2	F	27	1	3	0	0.693034
C205_F_S27_Tr1_TiL	5	2	F	27	0	4	0	0.432182
C205_F_S27_Tr1_TiL	5	2	F	27	0	5	0	-0.538252
C205_F_S27_Tr1_TiL	5	2	F	27	0	6	0	0.203165
C205_F_S27_Tr1_TiL	5	2	F	27	0	7	0	0
C205_F_S27_Tr1_TiL	5	2	F	27	1	8	0	-0.70269
C205_F_S27_Tr1_TiL	5	2	F	27	1	9	0	1.02264
C206_M_S32_Tr1_TiL	6	2	M	32	1	1	0	-0.366915
C206_M_S32_Tr1_TiL	6	2	M	32	0	2	0	0.693034
C206_M_S32_Tr1_TiL	6	2	M	32	0	3	0	0
C206_M_S32_Tr1_TiL	6	2	M	32	0	4	0	0.432182
C206_M_S32_Tr1_TiL	6	2	M	32	1	5	0	-0.70269
C206_M_S32_Tr1_TiL	6	2	M	32	0	6	0	-0.194589
C206_M_S32_Tr1_TiL	6	2	M	32	1	7	0	-0.538252
C206_M_S32_Tr1_TiL	6	2	M	32	0	8	0	0.203165
C206_M_S32_Tr1_TiL	6	2	M	32	0	9	0	1.02264
C207_F_S31_Tr1_TiL	7	2	F	31	NA	1	0	1.02264
C207_F_S31_Tr1_TiL	7	2	F	31	NA	2	0	-0.194589
C207_F_S31_Tr1_TiL	7	2	F	31	1	3	0	-0.366915
C207_F_S31_Tr1_TiL	7	2	F	31	0	4	0	0.693034
C207_F_S31_Tr1_TiL	7	2	F	31	1	5	0	0.432182
C207_F_S31_Tr1_TiL	7	2	F	31	1	6	0	-0.538252
C207_F_S31_Tr1_TiL	7	2	F	31	NA	7	0	-0.70269
C207_F_S31_Tr1_TiL	7	2	F	31	0	8	0	0.203165
C207_F_S31_Tr1_TiL	7	2	F	31	0	9	0	0
C207_F_S31_Tr1_TiL	7	2	F	31	0	10	0	1.02264
C207_F_S31_Tr1_TiL	7	2	F	31	0	11	0	-0.194589
C207_F_S31_Tr1_TiL	7	2	F	31	NA	12	0	-0.366915
C207_F_S31_Tr1_TiL	7	2	F	31	1	13	0	-0.70269
C208_F_S27_Tr1_TiL	8	2	F	27	0	1	0	0.203165
C208_F_S27_Tr1_TiL	8	2	F	27	0	2	0	-0.194589
C208_F_S27_Tr1_TiL	8	2	F	27	0	3	0	0
C208_F_S27_Tr1_TiL	8	2	F	27	1	4	0	-0.538252
C208_F_S27_Tr1_TiL	8	2	F	27	0	5	0	0.693034
C208_F_S27_Tr1_TiL	8	2	F	27	0	6	0	1.02264
C208_F_S27_Tr1_TiL	8	2	F	27	1	7	0	-0.70269
C208_F_S27_Tr1_TiL	8	2	F	27	1	8	0	-0.366915
C208_F_S27_Tr1_TiL	8	2	F	27	0	9	0	0.432182
C208_F_S27_Tr1_TiL	8	2	F	27	NA	10	0	1.02264
C209_F_S28_Tr1_TiL	9	2	F	28	0	1	0	0.203165
C209_F_S28_Tr1_TiL	9	2	F	28	1	2	0	-0.70269
C209_F_S28_Tr1_TiL	9	2	F	28	1	3	0	1.02264
C209_F_S28_Tr1_TiL	9	2	F	28	0	4	0	0.693034
C209_F_S28_Tr1_TiL	9	2	F	28	1	5	0	-0.538252
C209_F_S28_Tr1_TiL	9	2	F	28	1	6	0	-0.194589
C209_F_S28_Tr1_TiL	9	2	F	28	0	7	0	0
C209_F_S28_Tr1_TiL	9	2	F	28	0	8	0	0.432182
C209_F_S28_Tr1_TiL	9	2	F	28	0	9	0	-0.366915
C209_F_S28_Tr1_TiL	9	2	F	28	NA	10	0	0.203165
C209_F_S28_Tr1_TiL	9	2	F	28	NA	11	0	0.203165
C210_F_S28_Tr1_TiL	10	2	F	28	1	1	0	1.02264
C210_F_S28_Tr1_TiL	10	2	F	28	NA	2	0	0.432182
C210_F_S28_Tr1_TiL	10	2	F	28	1	3	0	0.693034
C210_F_S28_Tr1_TiL	10	2	F	28	1	4	0	0.203165
C210_F_S28_Tr1_TiL	10	2	F	28	1	5	0	-0.538252
C210_F_S28_Tr1_TiL	10	2	F	28	1	6	0	-0.366915
C210_F_S28_Tr1_TiL	10	2	F	28	1	7	0	-0.70269
C210_F_S28_Tr1_TiL	10	2	F	28	0	8	0	0
C210_F_S28_Tr1_TiL	10	2	F	28	0	9	0	-0.194589
C211_M_S29_Tr1_TiL	11	2	M	29	0	1	0	0
C211_M_S29_Tr1_TiL	11	2	M	29	1	2	0	-0.538252
C211_M_S29_Tr1_TiL	11	2	M	29	NA	3	0	-0.194589
C211_M_S29_Tr1_TiL	11	2	M	29	1	4	0	1.02264
C211_M_S29_Tr1_TiL	11	2	M	29	1	5	0	-0.366915
C211_M_S29_Tr1_TiL	11	2	M	29	NA	6	0	0.693034
C211_M_S29_Tr1_TiL	11	2	M	29	0	7	0	0.432182
C211_M_S29_Tr1_TiL	11	2	M	29	0	8	0	0.203165
C211_M_S29_Tr1_TiL	11	2	M	29	1	9	0	-0.70269
C211_M_S29_Tr1_TiL	11	2	M	29	0	10	0	0.693034
C213_F_S28_Tr1_TiM	13	2	F	28	1	1	0	0.432182
C213_F_S28_Tr1_TiM	13	2	F	28	0	2	0	0.203165
C213_F_S28_Tr1_TiM	13	2	F	28	1	3	0	0.693034
C213_F_S28_Tr1_TiM	13	2	F	28	0	4	0	0
C213_F_S28_Tr1_TiM	13	2	F	28	0	5	0	-0.194589
C213_F_S28_Tr1_TiM	13	2	F	28	1	6	0	1.02264
C213_F_S28_Tr1_TiM	13	2	F	28	1	7	0	-0.366915
C213_F_S28_Tr1_TiM	13	2	F	28	1	8	0	-0.70269
C213_F_S28_Tr1_TiM	13	2	F	28	1	9	0	-0.538252
C214_F_S27_Tr1_TiM	14	2	F	27	NA	1	0	-0.366915
C214_F_S27_Tr1_TiM	14	2	F	27	0	2	0	0.432182
C214_F_S27_Tr1_TiM	14	2	F	27	0	3	0	0
C214_F_S27_Tr1_TiM	14	2	F	27	1	4	0	-0.194589
C214_F_S27_Tr1_TiM	14	2	F	27	0	5	0	-0.538252
C214_F_S27_Tr1_TiM	14	2	F	27	NA	6	0	0.203165
C214_F_S27_Tr1_TiM	14	2	F	27	1	7	0	0.693034
C214_F_S27_Tr1_TiM	14	2	F	27	1	8	0	1.02264
C214_F_S27_Tr1_TiM	14	2	F	27	0	9	0	-0.70269
C214_F_S27_Tr1_TiM	14	2	F	27	1	10	0	-0.366915
C214_F_S27_Tr1_TiM	14	2	F	27	0	11	0	0.203165
C215_M_S24_Tr1_TiH	15	2	M	24	0	1	0	-0.194589
C215_M_S24_Tr1_TiH	15	2	M	24	0	2	0	0.432182
C215_M_S24_Tr1_TiH	15	2	M	24	0	3	0	0
C215_M_S24_Tr1_TiH	15	2	M	24	1	4	0	-0.366915
C215_M_S24_Tr1_TiH	15	2	M	24	1	5	0	1.02264
C215_M_S24_Tr1_TiH	15	2	M	24	0	6	0	0.203165
C215_M_S24_Tr1_TiH	15	2	M	24	1	7	0	-0.70269
C215_M_S24_Tr1_TiH	15	2	M	24	0	8	0	-0.538252
C215_M_S24_Tr1_TiH	15	2	M	24	0	9	0	0.693034
C216_M_S24_Tr1_TiH	16	2	M	24	1	1	0	-0.538252
C216_M_S24_Tr1_TiH	16	2	M	24	1	2	0	-0.70269
C216_M_S24_Tr1_TiH	16	2	M	24	1	3	0	-0.366915
C216_M_S24_Tr1_TiH	16	2	M	24	0	4	0	0.203165
C216_M_S24_Tr1_TiH	16	2	M	24	0	5	0	1.02264
C216_M_S24_Tr1_TiH	16	2	M	24	0	6	0	0.693034
C216_M_S24_Tr1_TiH	16	2	M	24	0	7	0	0
C216_M_S24_Tr1_TiH	16	2	M	24	0	8	0	0.432182
C216_M_S24_Tr1_TiH	16	2	M	24	0	9	0	-0.194589
C218_F_S29_Tr1_TiH	18	2	F	29	0	1	0	-0.366915
C218_F_S29_Tr1_TiH	18	2	F	29	0	2	0	0.432182
C218_F_S29_Tr1_TiH	18	2	F	29	NA	3	0	-0.538252
C218_F_S29_Tr1_TiH	18	2	F	29	0	4	0	1.02264
C218_F_S29_Tr1_TiH	18	2	F	29	0	5	0	0
C218_F_S29_Tr1_TiH	18	2	F	29	0	6	0	-0.70269
C218_F_S29_Tr1_TiH	18	2	F	29	0	7	0	0.693034
C218_F_S29_Tr1_TiH	18	2	F	29	0	8	0	-0.194589
C218_F_S29_Tr1_TiH	18	2	F	29	0	9	0	0.203165
C217_F_S30_Tr1_TiH	17	2	F	30	NA	1	0	1.02264
C217_F_S30_Tr1_TiH	17	2	F	30	1	2	0	-0.538252
C217_F_S30_Tr1_TiH	17	2	F	30	1	3	0	-0.70269
C217_F_S30_Tr1_TiH	17	2	F	30	0	4	0	0.693034
C217_F_S30_Tr1_TiH	17	2	F	30	0	5	0	0.432182
C217_F_S30_Tr1_TiH	17	2	F	30	1	6	0	0.203165
C217_F_S30_Tr1_TiH	17	2	F	30	0	7	0	-0.194589
C217_F_S30_Tr1_TiH	17	2	F	30	1	8	0	-0.366915
C217_F_S30_Tr1_TiH	17	2	F	30	0	9	0	0
C217_F_S30_Tr1_TiH	17	2	F	30	1	10	0	1.02264
C219_F_S27_Tr1_TiH	19	2	F	27	0	1	0	1.02264
C219_F_S27_Tr1_TiH	19	2	F	27	0	2	0	0.203165
C219_F_S27_Tr1_TiH	19	2	F	27	0	3	0	-0.538252
C219_F_S27_Tr1_TiH	19	2	F	27	0	4	0	-0.194589
C219_F_S27_Tr1_TiH	19	2	F	27	1	5	0	-0.366915
C219_F_S27_Tr1_TiH	19	2	F	27	0	6	0	0.693034
C219_F_S27_Tr1_TiH	19	2	F	27	1	7	0	0.432182
C219_F_S27_Tr1_TiH	19	2	F	27	1	8	0	-0.70269
C219_F_S27_Tr1_TiH	19	2	F	27	0	9	0	0
C220_M_S30_Tr1_TiH	20	2	M	30	0	1	0	0.693034
C220_M_S30_Tr1_TiH	20	2	M	30	1	2	0	-0.366915
C220_M_S30_Tr1_TiH	20	2	M	30	1	3	0	-0.70269
C220_M_S30_Tr1_TiH	20	2	M	30	0	4	0	-0.538252
C220_M_S30_Tr1_TiH	20	2	M	30	0	5	0	1.02264
C220_M_S30_Tr1_TiH	20	2	M	30	0	6	0	0.203165
C220_M_S30_Tr1_TiH	20	2	M	30	0	7	0	-0.194589
C220_M_S30_Tr1_TiH	20	2	M	30	0	8	0	0.432182
C220_M_S30_Tr1_TiH	20	2	M	30	0	9	0	0
C221_M_S30_Tr1_TiH	21	2	M	30	0	1	0	-0.194589
C221_M_S30_Tr1_TiH	21	2	M	30	1	2	0	-0.366915
C221_M_S30_Tr1_TiH	21	2	M	30	0	3	0	0.432182
C221_M_S30_Tr1_TiH	21	2	M	30	0	4	0	0.203165
C221_M_S30_Tr1_TiH	21	2	M	30	1	5	0	1.02264
C221_M_S30_Tr1_TiH	21	2	M	30	0	6	0	0
C221_M_S30_Tr1_TiH	21	2	M	30	1	7	0	-0.538252
C221_M_S30_Tr1_TiH	21	2	M	30	1	8	0	-0.70269
C221_M_S30_Tr1_TiH	21	2	M	30	1	9	0	0.693034
C212_M_S28_Tr1_TiH	12	2	M	28	0	1	0	0
C212_M_S28_Tr1_TiH	12	2	M	28	1	2	0	-0.538252
C212_M_S28_Tr1_TiH	12	2	M	28	0	3	0	1.02264
C212_M_S28_Tr1_TiH	12	2	M	28	1	4	0	-0.70269
C212_M_S28_Tr1_TiH	12	2	M	28	0	5	0	0.693034
C212_M_S28_Tr1_TiH	12	2	M	28	0	6	0	-0.194589
C212_M_S28_Tr1_TiH	12	2	M	28	1	7	0	-0.366915
C212_M_S28_Tr1_TiH	12	2	M	28	0	8	0	0.203165
C212_M_S28_Tr1_TiH	12	2	M	28	NA	9	0	0.432182
C212_M_S28_Tr1_TiH	12	2	M	28	NA	10	0	0
C212_M_S28_Tr1_TiH	12	2	M	28	0	11	0	0.432182
C222_M_S32_Tr1_TiH	22	2	M	32	NA	1	0	-0.70269
C222_M_S32_Tr1_TiH	22	2	M	32	1	2	0	-0.538252
C222_M_S32_Tr1_TiH	22	2	M	32	0	3	0	-0.366915
C222_M_S32_Tr1_TiH	22	2	M	32	1	4	0	0.203165
C222_M_S32_Tr1_TiH	22	2	M	32	1	5	0	0
C222_M_S32_Tr1_TiH	22	2	M	32	1	6	0	1.02264
C222_M_S32_Tr1_TiH	22	2	M	32	1	7	0	0.693034
C222_M_S32_Tr1_TiH	22	2	M	32	0	8	0	-0.194589
C222_M_S32_Tr1_TiH	22	2	M	32	1	9	0	0.432182
C222_M_S32_Tr1_TiH	22	2	M	32	1	10	0	-0.70269
C223_F_S28_Tr1_TiH	23	2	F	28	0	1	0	-0.194589
C223_F_S28_Tr1_TiH	23	2	F	28	0	2	0	0.203165
C223_F_S28_Tr1_TiH	23	2	F	28	NA	3	0	-0.538252
C223_F_S28_Tr1_TiH	23	2	F	28	1	4	0	-0.366915
C223_F_S28_Tr1_TiH	23	2	F	28	1	5	0	1.02264
C223_F_S28_Tr1_TiH	23	2	F	28	0	6	0	0.432182
C223_F_S28_Tr1_TiH	23	2	F	28	0	7	0	0
C223_F_S28_Tr1_TiH	23	2	F	28	1	8	0	-0.70269
C223_F_S28_Tr1_TiH	23	2	F	28	1	9	0	0.693034
C224_M_S28_Tr1_TiH	24	2	M	28	NA	1	0	-0.366915
C224_M_S28_Tr1_TiH	24	2	M	28	0	2	0	0.203165
C224_M_S28_Tr1_TiH	24	2	M	28	1	3	0	1.02264
C224_M_S28_Tr1_TiH	24	2	M	28	0	4	0	0
C224_M_S28_Tr1_TiH	24	2	M	28	1	5	0	-0.538252
C224_M_S28_Tr1_TiH	24	2	M	28	0	6	0	-0.194589
C224_M_S28_Tr1_TiH	24	2	M	28	0	7	0	0.432182
C224_M_S28_Tr1_TiH	24	2	M	28	0	8	0	0.693034
C224_M_S28_Tr1_TiH	24	2	M	28	NA	9	0	-0.70269
C224_M_S28_Tr1_TiH	24	2	M	28	NA	10	0	-0.538252
C224_M_S28_Tr1_TiH	24	2	M	28	1	11	0	-0.70269
C225_F_S29_Tr1_TiH	25	2	F	29	0	1	0	-0.194589
C225_F_S29_Tr1_TiH	25	2	F	29	1	2	0	-0.70269
C225_F_S29_Tr1_TiH	25	2	F	29	0	3	0	0.203165
C225_F_S29_Tr1_TiH	25	2	F	29	0	4	0	-0.366915
C225_F_S29_Tr1_TiH	25	2	F	29	0	5	0	1.02264
C225_F_S29_Tr1_TiH	25	2	F	29	0	6	0	0
C225_F_S29_Tr1_TiH	25	2	F	29	0	7	0	0.693034
C225_F_S29_Tr1_TiH	25	2	F	29	1	8	0	-0.538252
C225_F_S29_Tr1_TiH	25	2	F	29	1	9	0	0.432182
C225_F_S25_Tr1_TiH	25	2	F	25	NA	1	0	-0.194589
C225_F_S25_Tr1_TiH	25	2	F	25	1	2	0	-0.70269
C225_F_S25_Tr1_TiH	25	2	F	25	0	3	0	1.02264
C225_F_S25_Tr1_TiH	25	2	F	25	0	4	0	0.203165
C225_F_S25_Tr1_TiH	25	2	F	25	1	5	0	-0.538252
C225_F_S25_Tr1_TiH	25	2	F	25	0	6	0	-0.366915
C225_F_S25_Tr1_TiH	25	2	F	25	1	7	0	0.693034
C225_F_S25_Tr1_TiH	25	2	F	25	0	8	0	0.432182
C225_F_S25_Tr1_TiH	25	2	F	25	NA	9	0	0
C225_F_S25_Tr1_TiH	25	2	F	25	0	10	0	-0.194589
C225_F_S25_Tr1_TiH	25	2	F	25	0	11	0	0
C227_F_S24_Tr1_TiH	27	2	F	24	1	1	0	1.02264
C227_F_S24_Tr1_TiH	27	2	F	24	1	2	0	-0.366915
C227_F_S24_Tr1_TiH	27	2	F	24	0	3	0	0.203165
C227_F_S24_Tr1_TiH	27	2	F	24	0	4	0	0
C227_F_S24_Tr1_TiH	27	2	F	24	1	5	0	0.432182
C227_F_S24_Tr1_TiH	27	2	F	24	0	6	0	-0.70269
C227_F_S24_Tr1_TiH	27	2	F	24	1	7	0	-0.538252
C227_F_S24_Tr1_TiH	27	2	F	24	0	8	0	-0.194589
C227_F_S24_Tr1_TiH	27	2	F	24	1	9	0	0.693034
C228_M_S31_Tr1_TiH	28	2	M	31	0	1	0	0.432182
C228_M_S31_Tr1_TiH	28	2	M	31	0	2	0	0
C228_M_S31_Tr1_TiH	28	2	M	31	0	3	0	-0.538252
C228_M_S31_Tr1_TiH	28	2	M	31	1	4	0	0.693034
C228_M_S31_Tr1_TiH	28	2	M	31	1	5	0	-0.366915
C228_M_S31_Tr1_TiH	28	2	M	31	1	6	0	-0.70269
C228_M_S31_Tr1_TiH	28	2	M	31	0	7	0	0.203165
C228_M_S31_Tr1_TiH	28	2	M	31	0	8	0	-0.194589
C228_M_S31_Tr1_TiH	28	2	M	31	0	9	0	1.02264
C229_M_S21_Tr1_TiH	29	2	M	21	0	1	0	0
C229_M_S21_Tr1_TiH	29	2	M	21	0	2	0	-0.366915
C229_M_S21_Tr1_TiH	29	2	M	21	0	3	0	0.693034
C229_M_S21_Tr1_TiH	29	2	M	21	1	4	0	1.02264
C229_M_S21_Tr1_TiH	29	2	M	21	0	5	0	-0.538252
C229_M_S21_Tr1_TiH	29	2	M	21	0	6	0	0.432182
C229_M_S21_Tr1_TiH	29	2	M	21	1	7	0	-0.70269
C229_M_S21_Tr1_TiH	29	2	M	21	0	8	0	-0.194589
C229_M_S21_Tr1_TiH	29	2	M	21	0	9	0	0.203165
C229_M_S21_Tr1_TiH	29	2	M	21	NA	10	0	-0.366915
C229_M_S21_Tr1_TiH	29	2	M	21	NA	11	0	0.432182
C229_M_S21_Tr1_TiH	29	2	M	21	NA	12	0	-0.70269
C230_M_S33_Tr1_TiH	30	2	M	33	1	1	0	-0.70269
C230_M_S33_Tr1_TiH	30	2	M	33	1	2	0	0.432182
C230_M_S33_Tr1_TiH	30	2	M	33	0	3	0	0
C230_M_S33_Tr1_TiH	30	2	M	33	1	4	0	-0.366915
C230_M_S33_Tr1_TiH	30	2	M	33	NA	5	0	-0.194589
C230_M_S33_Tr1_TiH	30	2	M	33	NA	6	0	0.693034
C230_M_S33_Tr1_TiH	30	2	M	33	1	7	0	-0.538252
C230_M_S33_Tr1_TiH	30	2	M	33	1	8	0	1.02264
C230_M_S33_Tr1_TiH	30	2	M	33	0	9	0	0.203165
C230_M_S33_Tr1_TiH	30	2	M	33	0	10	0	-0.194589
C230_M_S33_Tr1_TiH	30	2	M	33	1	11	0	0.693034
C231_M_S30_Tr1_TiM	31	2	M	30	1	1	0	-0.70269
C231_M_S30_Tr1_TiM	31	2	M	30	1	2	0	0.432182
C231_M_S30_Tr1_TiM	31	2	M	30	0	3	0	0.693034
C231_M_S30_Tr1_TiM	31	2	M	30	1	4	0	0
C231_M_S30_Tr1_TiM	31	2	M	30	1	5	0	-0.366915
C231_M_S30_Tr1_TiM	31	2	M	30	0	6	0	0.203165
C231_M_S30_Tr1_TiM	31	2	M	30	0	7	0	-0.194589
C231_M_S30_Tr1_TiM	31	2	M	30	1	8	0	-0.538252
C231_M_S30_Tr1_TiM	31	2	M	30	1	9	0	1.02264
C231_M_S30_Tr1_TiM	31	2	M	30	NA	10	0	-0.538252
C232_F_S28_Tr1_TiM	32	2	F	28	0	1	0	0.203165
C232_F_S28_Tr1_TiM	32	2	F	28	1	2	0	-0.70269
C232_F_S28_Tr1_TiM	32	2	F	28	0	3	0	0
C232_F_S28_Tr1_TiM	32	2	F	28	1	4	0	-0.538252
C232_F_S28_Tr1_TiM	32	2	F	28	1	5	0	0.432182
C232_F_S28_Tr1_TiM	32	2	F	28	1	6	0	0.693034
C232_F_S28_Tr1_TiM	32	2	F	28	0	7	0	-0.366915
C232_F_S28_Tr1_TiM	32	2	F	28	0	8	0	-0.194589
C232_F_S28_Tr1_TiM	32	2	F	28	1	9	0	1.02264
C233_M_S28_Tr1_TiL	33	2	M	28	0	1	0	0.203165
C233_M_S28_Tr1_TiL	33	2	M	28	1	2	0	-0.70269
C233_M_S28_Tr1_TiL	33	2	M	28	1	3	0	0.693034
C233_M_S28_Tr1_TiL	33	2	M	28	0	4	0	0.432182
C233_M_S28_Tr1_TiL	33	2	M	28	1	5	0	1.02264
C233_M_S28_Tr1_TiL	33	2	M	28	1	6	0	-0.538252
C233_M_S28_Tr1_TiL	33	2	M	28	1	7	0	-0.194589
C233_M_S28_Tr1_TiL	33	2	M	28	0	8	0	0
C233_M_S28_Tr1_TiL	33	2	M	28	NA	9	0	-0.366915
C233_M_S28_Tr1_TiL	33	2	M	28	NA	10	0	-0.538252
C233_M_S28_Tr1_TiL	33	2	M	28	NA	11	0	-0.366915
C233_M_S28_Tr1_TiL	33	2	M	28	NA	12	0	-0.538252
C233_M_S28_Tr1_TiL	33	2	M	28	1	13	0	-0.366915
C234_M_S30_Tr1_TiL	34	2	M	30	1	1	0	0.693034
C234_M_S30_Tr1_TiL	34	2	M	30	NA	2	0	-0.194589
C234_M_S30_Tr1_TiL	34	2	M	30	1	3	0	1.02264
C234_M_S30_Tr1_TiL	34	2	M	30	1	4	0	0.432182
C234_M_S30_Tr1_TiL	34	2	M	30	0	5	0	0.203165
C234_M_S30_Tr1_TiL	34	2	M	30	1	6	0	-0.70269
C234_M_S30_Tr1_TiL	34	2	M	30	0	7	0	-0.538252
C234_M_S30_Tr1_TiL	34	2	M	30	0	8	0	0
C234_M_S30_Tr1_TiL	34	2	M	30	0	9	0	-0.366915
C235_F_S29_Tr1_TiM	35	2	F	29	1	1	0	-0.70269
C235_F_S29_Tr1_TiM	35	2	F	29	0	2	0	0.203165
C235_F_S29_Tr1_TiM	35	2	F	29	1	3	0	0
C235_F_S29_Tr1_TiM	35	2	F	29	1	4	0	1.02264
C235_F_S29_Tr1_TiM	35	2	F	29	0	5	0	0.432182
C235_F_S29_Tr1_TiM	35	2	F	29	1	6	0	-0.366915
C235_F_S29_Tr1_TiM	35	2	F	29	1	7	0	0.693034
C235_F_S29_Tr1_TiM	35	2	F	29	0	8	0	-0.538252
C235_F_S29_Tr1_TiM	35	2	F	29	0	9	0	-0.194589
C236_M_S32_Tr1_TiM	36	2	M	32	0	1	0	0.203165
C236_M_S32_Tr1_TiM	36	2	M	32	NA	2	0	-0.70269
C236_M_S32_Tr1_TiM	36	2	M	32	0	3	0	0.693034
C236_M_S32_Tr1_TiM	36	2	M	32	1	4	0	-0.538252
C236_M_S32_Tr1_TiM	36	2	M	32	0	5	0	-0.366915
C236_M_S32_Tr1_TiM	36	2	M	32	0	6	0	1.02264
C236_M_S32_Tr1_TiM	36	2	M	32	1	7	0	0.432182
C236_M_S32_Tr1_TiM	36	2	M	32	0	8	0	-0.194589
C236_M_S32_Tr1_TiM	36	2	M	32	NA	9	0	0
C236_M_S32_Tr1_TiM	36	2	M	32	NA	10	0	0.203165
C236_M_S32_Tr1_TiM	36	2	M	32	1	11	0	-0.70269
C237_M_S28_Tr1_TiM	37	2	M	28	0	1	0	1.02264
C237_M_S28_Tr1_TiM	37	2	M	28	0	2	0	-0.194589
C237_M_S28_Tr1_TiM	37	2	M	28	0	3	0	0.432182
C237_M_S28_Tr1_TiM	37	2	M	28	0	4	0	0.693034
C237_M_S28_Tr1_TiM	37	2	M	28	0	5	0	0
C237_M_S28_Tr1_TiM	37	2	M	28	1	6	0	0.203165
C237_M_S28_Tr1_TiM	37	2	M	28	1	7	0	-0.538252
C237_M_S28_Tr1_TiM	37	2	M	28	1	8	0	-0.366915
C237_M_S28_Tr1_TiM	37	2	M	28	1	9	0	-0.70269
C237_M_S28_Tr1_TiM	37	2	M	28	NA	10	0	-0.194589
C237_M_S28_Tr1_TiM	37	2	M	28	NA	11	0	0.432182
C301_M_S31_Tr1_TiL	1	3	M	31	1	1	0	-0.366915
C301_M_S31_Tr1_TiL	1	3	M	31	0	2	0	0.203165
C301_M_S31_Tr1_TiL	1	3	M	31	1	3	0	-0.194589
C301_M_S31_Tr1_TiL	1	3	M	31	NA	4	0	-0.70269
C301_M_S31_Tr1_TiL	1	3	M	31	0	5	0	1.02264
C301_M_S31_Tr1_TiL	1	3	M	31	0	6	0	0.432182
C301_M_S31_Tr1_TiL	1	3	M	31	NA	7	0	0.693034
C301_M_S31_Tr1_TiL	1	3	M	31	1	8	0	-0.538252
C301_M_S31_Tr1_TiL	1	3	M	31	0	9	0	0
C301_M_S31_Tr1_TiL	1	3	M	31	1	10	0	-0.70269
C302_M_S30_Tr1_TiL	2	3	M	30	1	1	0	-0.70269
C302_M_S30_Tr1_TiL	2	3	M	30	1	2	0	-0.538252
C302_M_S30_Tr1_TiL	2	3	M	30	0	3	0	0.432182
C302_M_S30_Tr1_TiL	2	3	M	30	0	4	0	1.02264
C302_M_S30_Tr1_TiL	2	3	M	30	0	5	0	-0.194589
C302_M_S30_Tr1_TiL	2	3	M	30	0	6	0	-0.366915
C302_M_S30_Tr1_TiL	2	3	M	30	0	7	0	0.693034
C302_M_S30_Tr1_TiL	2	3	M	30	0	8	0	0
C302_M_S30_Tr1_TiL	2	3	M	30	0	9	0	0.203165
C303_F_S25_Tr1_TiL	3	3	F	25	1	1	0	-0.70269
C303_F_S25_Tr1_TiL	3	3	F	25	1	2	0	0.432182
C303_F_S25_Tr1_TiL	3	3	F	25	0	3	0	0
C303_F_S25_Tr1_TiL	3	3	F	25	1	4	0	-0.366915
C303_F_S25_Tr1_TiL	3	3	F	25	1	5	0	0.693034
C303_F_S25_Tr1_TiL	3	3	F	25	0	6	0	-0.194589
C303_F_S25_Tr1_TiL	3	3	F	25	NA	7	0	-0.538252
C303_F_S25_Tr1_TiL	3	3	F	25	0	8	0	0.203165
C303_F_S25_Tr1_TiL	3	3	F	25	0	9	0	1.02264
C303_F_S25_Tr1_TiL	3	3	F	25	NA	10	0	-0.194589
C303_F_S25_Tr1_TiL	3	3	F	25	1	11	0	-0.538252
C304_M_S26_Tr1_TiL	4	3	M	26	1	1	0	1.02264
C304_M_S26_Tr1_TiL	4	3	M	26	1	2	0	-0.366915
C304_M_S26_Tr1_TiL	4	3	M	26	1	3	0	-0.70269
C304_M_S26_Tr1_TiL	4	3	M	26	0	4	0	0
C304_M_S26_Tr1_TiL	4	3	M	26	0	5	0	-0.194589
C304_M_S26_Tr1_TiL	4	3	M	26	1	6	0	-0.538252
C304_M_S26_Tr1_TiL	4	3	M	26	1	7	0	0.693034
C304_M_S26_Tr1_TiL	4	3	M	26	0	8	0	0.203165
C304_M_S26_Tr1_TiL	4	3	M	26	0	9	0	0.432182
C304_M_S26_Tr1_TiL	4	3	M	26	NA	10	0	1.02264
C305_F_S23_Tr1_TiL	5	3	F	23	0	1	0	0.432182
C305_F_S23_Tr1_TiL	5	3	F	23	1	2	0	-0.538252
C305_F_S23_Tr1_TiL	5	3	F	23	0	3	0	1.02264
C305_F_S23_Tr1_TiL	5	3	F	23	0	4	0	0.203165
C305_F_S23_Tr1_TiL	5	3	F	23	1	5	0	-0.194589
C305_F_S23_Tr1_TiL	5	3	F	23	1	6	0	0.693034
C305_F_S23_Tr1_TiL	5	3	F	23	0	7	0	0
C305_F_S23_Tr1_TiL	5	3	F	23	1	8	0	-0.366915
C305_F_S23_Tr1_TiL	5	3	F	23	1	9	0	-0.70269
C307_M_S28_Tr1_TiM	7	3	M	28	1	1	0	-0.70269
C307_M_S28_Tr1_TiM	7	3	M	28	1	2	0	1.02264
C307_M_S28_Tr1_TiM	7	3	M	28	0	3	0	0.203165
C307_M_S28_Tr1_TiM	7	3	M	28	NA	4	0	-0.194589
C307_M_S28_Tr1_TiM	7	3	M	28	1	5	0	-0.366915
C307_M_S28_Tr1_TiM	7	3	M	28	1	6	0	-0.538252
C307_M_S28_Tr1_TiM	7	3	M	28	1	7	0	0.432182
C307_M_S28_Tr1_TiM	7	3	M	28	0	8	0	0
C307_M_S28_Tr1_TiM	7	3	M	28	1	9	0	0.693034
C307_M_S28_Tr1_TiM	7	3	M	28	NA	10	0	0.203165
C308_F_S28_Tr1_TiM	8	3	F	28	1	1	0	0.693034
C308_F_S28_Tr1_TiM	8	3	F	28	0	2	0	0.432182
C308_F_S28_Tr1_TiM	8	3	F	28	0	3	0	0.203165
C308_F_S28_Tr1_TiM	8	3	F	28	1	4	0	1.02264
C308_F_S28_Tr1_TiM	8	3	F	28	0	5	0	-0.366915
C308_F_S28_Tr1_TiM	8	3	F	28	NA	6	0	-0.538252
C308_F_S28_Tr1_TiM	8	3	F	28	0	7	0	0
C308_F_S28_Tr1_TiM	8	3	F	28	0	8	0	-0.194589
C308_F_S28_Tr1_TiM	8	3	F	28	1	9	0	-0.70269
C308_F_S28_Tr1_TiM	8	3	F	28	1	10	0	-0.538252
C309_F_S26_Tr1_TiM	9	3	F	26	1	1	0	1.02264
C309_F_S26_Tr1_TiM	9	3	F	26	0	2	0	0
C309_F_S26_Tr1_TiM	9	3	F	26	1	3	0	-0.70269
C309_F_S26_Tr1_TiM	9	3	F	26	0	4	0	0.432182
C309_F_S26_Tr1_TiM	9	3	F	26	0	5	0	-0.194589
C309_F_S26_Tr1_TiM	9	3	F	26	1	6	0	-0.538252
C309_F_S26_Tr1_TiM	9	3	F	26	0	7	0	-0.366915
C309_F_S26_Tr1_TiM	9	3	F	26	0	8	0	0.203165
C309_F_S26_Tr1_TiM	9	3	F	26	0	9	0	0.693034

## Sheet: I + fixed P
Name	CrabID	Block	Sex	Size	Response	Order	Weber	PolOpp
C310_M_S30_Tr1_TiH	10	3	M	30	1	1	0.126991	-0.366915
C310_M_S30_Tr1_TiH	10	3	M	30	1	2	-0.119929	-0.366915
C310_M_S30_Tr1_TiH	10	3	M	30	1	3	0	-0.366915
C310_M_S30_Tr1_TiH	10	3	M	30	1	4	-0.080745	-0.366915
C310_M_S30_Tr1_TiH	10	3	M	30	0	5	-0.158296	-0.366915
C310_M_S30_Tr1_TiH	10	3	M	30	0	6	0.041543	-0.366915
C310_M_S30_Tr1_TiH	10	3	M	30	0	7	0.170871	-0.366915
C310_M_S30_Tr1_TiH	10	3	M	30	0	8	-0.040781	-0.366915
C310_M_S30_Tr1_TiH	10	3	M	30	1	9	0.083889	-0.366915
C311_F_S27_Tr1_TiH	11	3	F	27	1	1	0.083889	-0.366915
C311_F_S27_Tr1_TiH	11	3	F	27	1	2	0.170871	-0.366915
C311_F_S27_Tr1_TiH	11	3	F	27	0	3	-0.119929	-0.366915
C311_F_S27_Tr1_TiH	11	3	F	27	0	4	-0.040781	-0.366915
C311_F_S27_Tr1_TiH	11	3	F	27	0	5	0.041543	-0.366915
C311_F_S27_Tr1_TiH	11	3	F	27	1	6	-0.080745	-0.366915
C311_F_S27_Tr1_TiH	11	3	F	27	0	7	0.126991	-0.366915
C311_F_S27_Tr1_TiH	11	3	F	27	0	8	-0.158296	-0.366915
C311_F_S27_Tr1_TiH	11	3	F	27	0	9	0	-0.366915
C311_F_S27_Tr1_TiH	11	3	F	27	NA	10	0.126991	-0.366915
C312_M_S27_Tr1_TiH	12	3	M	27	1	1	0.170871	-0.366915
C312_M_S27_Tr1_TiH	12	3	M	27	1	2	0.041543	-0.366915
C312_M_S27_Tr1_TiH	12	3	M	27	1	3	0.126991	-0.366915
C312_M_S27_Tr1_TiH	12	3	M	27	1	4	-0.080745	-0.366915
C312_M_S27_Tr1_TiH	12	3	M	27	1	5	0	-0.366915
C312_M_S27_Tr1_TiH	12	3	M	27	1	6	-0.119929	-0.366915
C312_M_S27_Tr1_TiH	12	3	M	27	1	7	-0.158296	-0.366915
C312_M_S27_Tr1_TiH	12	3	M	27	1	8	-0.040781	-0.366915
C312_M_S27_Tr1_TiH	12	3	M	27	1	9	0.083889	-0.366915
C313_F_S28_Tr1_TiH	13	3	F	28	0	1	-0.158296	-0.366915
C313_F_S28_Tr1_TiH	13	3	F	28	1	2	-0.119929	-0.366915
C313_F_S28_Tr1_TiH	13	3	F	28	1	3	-0.080745	-0.366915
C313_F_S28_Tr1_TiH	13	3	F	28	0	4	0.170871	-0.366915
C313_F_S28_Tr1_TiH	13	3	F	28	1	5	0.126991	-0.366915
C313_F_S28_Tr1_TiH	13	3	F	28	1	6	0.041543	-0.366915
C313_F_S28_Tr1_TiH	13	3	F	28	0	7	0	-0.366915
C313_F_S28_Tr1_TiH	13	3	F	28	1	8	-0.040781	-0.366915
C313_F_S28_Tr1_TiH	13	3	F	28	0	9	0.083889	-0.366915
C314_F_S25_Tr1_TiH	14	3	F	25	NA	1	0	-0.366915
C314_F_S25_Tr1_TiH	14	3	F	25	0	2	-0.080745	-0.366915
C314_F_S25_Tr1_TiH	14	3	F	25	0	3	0.126991	-0.366915
C314_F_S25_Tr1_TiH	14	3	F	25	1	4	-0.158296	-0.366915
C314_F_S25_Tr1_TiH	14	3	F	25	0	5	0.170871	-0.366915
C314_F_S25_Tr1_TiH	14	3	F	25	0	6	0.041543	-0.366915
C314_F_S25_Tr1_TiH	14	3	F	25	0	7	-0.040781	-0.366915
C314_F_S25_Tr1_TiH	14	3	F	25	0	8	-0.119929	-0.366915
C314_F_S25_Tr1_TiH	14	3	F	25	0	9	0.083889	-0.366915
C315_F_S27_Tr1_TiH	15	3	F	27	0	1	0.126991	-0.366915
C315_F_S27_Tr1_TiH	15	3	F	27	0	2	0	-0.366915
C315_F_S27_Tr1_TiH	15	3	F	27	1	3	-0.119929	-0.366915
C315_F_S27_Tr1_TiH	15	3	F	27	1	4	-0.080745	-0.366915
C315_F_S27_Tr1_TiH	15	3	F	27	1	5	0.170871	-0.366915
C315_F_S27_Tr1_TiH	15	3	F	27	0	6	-0.040781	-0.366915
C315_F_S27_Tr1_TiH	15	3	F	27	1	7	0.041543	-0.366915
C315_F_S27_Tr1_TiH	15	3	F	27	1	8	0.083889	-0.366915
C315_F_S27_Tr1_TiH	15	3	F	27	1	9	-0.158296	-0.366915
C316_M_S24_Tr1_TiH	16	3	M	24	1	1	-0.080745	-0.366915
C316_M_S24_Tr1_TiH	16	3	M	24	1	2	0	-0.366915
C316_M_S24_Tr1_TiH	16	3	M	24	1	3	-0.158296	-0.366915
C316_M_S24_Tr1_TiH	16	3	M	24	1	4	-0.040781	-0.366915
C316_M_S24_Tr1_TiH	16	3	M	24	1	5	0.170871	-0.366915
C316_M_S24_Tr1_TiH	16	3	M	24	1	6	0.083889	-0.366915
C316_M_S24_Tr1_TiH	16	3	M	24	0	7	0.041543	-0.366915
C316_M_S24_Tr1_TiH	16	3	M	24	1	8	-0.119929	-0.366915
C316_M_S24_Tr1_TiH	16	3	M	24	1	9	0.126991	-0.366915
C317_F_S27_Tr1_TiH	17	3	F	27	NA	1	0.041543	-0.366915
C317_F_S27_Tr1_TiH	17	3	F	27	0	2	-0.080745	-0.366915
C317_F_S27_Tr1_TiH	17	3	F	27	1	3	0.083889	-0.366915
C317_F_S27_Tr1_TiH	17	3	F	27	NA	4	-0.040781	-0.366915
C317_F_S27_Tr1_TiH	17	3	F	27	0	5	-0.119929	-0.366915
C317_F_S27_Tr1_TiH	17	3	F	27	0	6	-0.158296	-0.366915
C317_F_S27_Tr1_TiH	17	3	F	27	1	7	0.170871	-0.366915
C317_F_S27_Tr1_TiH	17	3	F	27	1	8	0.126991	-0.366915
C317_F_S27_Tr1_TiH	17	3	F	27	0	9	0	-0.366915
C317_F_S27_Tr1_TiH	17	3	F	27	0	10	0.041543	-0.366915
C317_F_S27_Tr1_TiH	17	3	F	27	NA	11	-0.080745	-0.366915
C317_F_S27_Tr1_TiH	17	3	F	27	NA	12	-0.080745	-0.366915
C318_F_S34_Tr1_TiH	18	3	F	34	1	1	0	-0.366915
C318_F_S34_Tr1_TiH	18	3	F	34	1	2	0.170871	-0.366915
C318_F_S34_Tr1_TiH	18	3	F	34	NA	3	-0.080745	-0.366915
C318_F_S34_Tr1_TiH	18	3	F	34	NA	4	0.083889	-0.366915
C318_F_S34_Tr1_TiH	18	3	F	34	1	5	-0.158296	-0.366915
C318_F_S34_Tr1_TiH	18	3	F	34	1	6	0.126991	-0.366915
C318_F_S34_Tr1_TiH	18	3	F	34	1	7	-0.119929	-0.366915
C318_F_S34_Tr1_TiH	18	3	F	34	0	8	-0.040781	-0.366915
C318_F_S34_Tr1_TiH	18	3	F	34	0	9	0.041543	-0.366915
C318_F_S34_Tr1_TiH	18	3	F	34	1	10	-0.080745	-0.366915
C318_F_S34_Tr1_TiH	18	3	F	34	1	11	0.083889	-0.366915
C318_F_S34_Tr1_TiH	18	3	F	34	NA	12	-0.158296	-0.366915
C318_F_S34_Tr1_TiH	18	3	F	34	NA	13	0.041543	-0.366915
C319_M_S30_Tr1_TiH	19	3	M	30	1	1	0.126991	-0.366915
C319_M_S30_Tr1_TiH	19	3	M	30	1	2	0	-0.366915
C319_M_S30_Tr1_TiH	19	3	M	30	1	3	0.041543	-0.366915
C319_M_S30_Tr1_TiH	19	3	M	30	0	4	-0.040781	-0.366915
C319_M_S30_Tr1_TiH	19	3	M	30	1	5	0.083889	-0.366915
C319_M_S30_Tr1_TiH	19	3	M	30	1	6	0.170871	-0.366915
C319_M_S30_Tr1_TiH	19	3	M	30	0	7	-0.080745	-0.366915
C319_M_S30_Tr1_TiH	19	3	M	30	0	8	-0.119929	-0.366915
C319_M_S30_Tr1_TiH	19	3	M	30	1	9	-0.158296	-0.366915
C319_M_S30_Tr1_TiH	19	3	M	30	NA	10	0.083889	-0.366915
C320_M_S26_Tr1_TiH	20	3	M	26	1	1	0.083889	-0.366915
C320_M_S26_Tr1_TiH	20	3	M	26	1	2	-0.040781	-0.366915
C320_M_S26_Tr1_TiH	20	3	M	26	0	3	0	-0.366915
C320_M_S26_Tr1_TiH	20	3	M	26	NA	4	-0.119929	-0.366915
C320_M_S26_Tr1_TiH	20	3	M	26	1	5	0.126991	-0.366915
C320_M_S26_Tr1_TiH	20	3	M	26	NA	6	-0.158296	-0.366915
C320_M_S26_Tr1_TiH	20	3	M	26	NA	7	0.170871	-0.366915
C333_M_S27_Tr1_TiH	33	3	M	27	1	1	0.041543	-0.366915
C333_M_S27_Tr1_TiH	33	3	M	27	1	2	0.170871	-0.366915
C333_M_S27_Tr1_TiH	33	3	M	27	1	3	-0.119929	-0.366915
C333_M_S27_Tr1_TiH	33	3	M	27	1	4	-0.080745	-0.366915
C333_M_S27_Tr1_TiH	33	3	M	27	1	5	0	-0.366915
C333_M_S27_Tr1_TiH	33	3	M	27	1	6	-0.040781	-0.366915
C333_M_S27_Tr1_TiH	33	3	M	27	0	7	0.126991	-0.366915
C333_M_S27_Tr1_TiH	33	3	M	27	1	8	-0.158296	-0.366915
C333_M_S27_Tr1_TiH	33	3	M	27	0	9	0.083889	-0.366915
C334_M_S24_Tr1_TiH	34	3	M	24	1	1	-0.080745	-0.366915
C334_M_S24_Tr1_TiH	34	3	M	24	1	2	-0.158296	-0.366915
C334_M_S24_Tr1_TiH	34	3	M	24	NA	3	0.126991	-0.366915
C334_M_S24_Tr1_TiH	34	3	M	24	1	4	0.041543	-0.366915
C334_M_S24_Tr1_TiH	34	3	M	24	NA	5	-0.040781	-0.366915
C334_M_S24_Tr1_TiH	34	3	M	24	1	6	0.083889	-0.366915
C334_M_S24_Tr1_TiH	34	3	M	24	1	7	-0.119929	-0.366915
C334_M_S24_Tr1_TiH	34	3	M	24	1	8	0.170871	-0.366915
C334_M_S24_Tr1_TiH	34	3	M	24	1	9	0	-0.366915
C334_M_S24_Tr1_TiH	34	3	M	24	1	10	-0.040781	-0.366915
C335_F_S30_Tr1_TiH	35	3	F	30	1	1	0.170871	-0.366915
C335_F_S30_Tr1_TiH	35	3	F	30	0	2	-0.040781	-0.366915
C335_F_S30_Tr1_TiH	35	3	F	30	1	3	-0.158296	-0.366915
C335_F_S30_Tr1_TiH	35	3	F	30	0	4	0	-0.366915
C335_F_S30_Tr1_TiH	35	3	F	30	1	5	-0.080745	-0.366915
C335_F_S30_Tr1_TiH	35	3	F	30	1	6	0.041543	-0.366915
C335_F_S30_Tr1_TiH	35	3	F	30	0	7	0.126991	-0.366915
C335_F_S30_Tr1_TiH	35	3	F	30	1	8	-0.119929	-0.366915
C335_F_S30_Tr1_TiH	35	3	F	30	NA	9	0.083889	-0.366915
C335_F_S30_Tr1_TiH	35	3	F	30	NA	10	0	-0.366915
C335_F_S30_Tr1_TiH	35	3	F	30	0	11	0.083889	-0.366915
C336_M_S27_Tr1_TiH	36	3	M	27	1	1	-0.080745	-0.366915
C336_M_S27_Tr1_TiH	36	3	M	27	1	2	0	-0.366915
C336_M_S27_Tr1_TiH	36	3	M	27	1	3	0.126991	-0.366915
C336_M_S27_Tr1_TiH	36	3	M	27	1	4	0.041543	-0.366915
C336_M_S27_Tr1_TiH	36	3	M	27	1	5	-0.119929	-0.366915
C336_M_S27_Tr1_TiH	36	3	M	27	1	6	0.083889	-0.366915
C336_M_S27_Tr1_TiH	36	3	M	27	1	7	-0.158296	-0.366915
C336_M_S27_Tr1_TiH	36	3	M	27	1	8	0.170871	-0.366915
C336_M_S27_Tr1_TiH	36	3	M	27	1	9	-0.040781	-0.366915
C336_M_S27_Tr1_TiH	36	3	M	27	NA	10	0.170871	-0.366915
C337_M_S29_Tr1_TiH	37	3	M	29	1	1	0.126991	-0.366915
C337_M_S29_Tr1_TiH	37	3	M	29	0	2	-0.119929	-0.366915
C337_M_S29_Tr1_TiH	37	3	M	29	1	3	-0.040781	-0.366915
C337_M_S29_Tr1_TiH	37	3	M	29	1	4	0	-0.366915
C337_M_S29_Tr1_TiH	37	3	M	29	1	5	0.083889	-0.366915
C337_M_S29_Tr1_TiH	37	3	M	29	NA	6	0.170871	-0.366915
C337_M_S29_Tr1_TiH	37	3	M	29	1	7	-0.080745	-0.366915
C337_M_S29_Tr1_TiH	37	3	M	29	NA	8	0.041543	-0.366915
C337_M_S29_Tr1_TiH	37	3	M	29	1	9	-0.158296	-0.366915
C337_M_S29_Tr1_TiH	37	3	M	29	1	10	0.041543	-0.366915
C338_F_S25_Tr1_TiH	38	3	F	25	NA	1	-0.040781	-0.366915
C338_F_S25_Tr1_TiH	38	3	F	25	1	2	-0.158296	-0.366915
C338_F_S25_Tr1_TiH	38	3	F	25	1	3	0.126991	-0.366915
C338_F_S25_Tr1_TiH	38	3	F	25	1	4	-0.119929	-0.366915
C338_F_S25_Tr1_TiH	38	3	F	25	NA	5	0	-0.366915
C338_F_S25_Tr1_TiH	38	3	F	25	1	6	-0.080745	-0.366915
C338_F_S25_Tr1_TiH	38	3	F	25	0	7	0.170871	-0.366915
C338_F_S25_Tr1_TiH	38	3	F	25	0	8	0.041543	-0.366915
C338_F_S25_Tr1_TiH	38	3	F	25	0	9	0.083889	-0.366915
C338_F_S25_Tr1_TiH	38	3	F	25	0	10	0	-0.366915
C339_F_S25_Tr1_TiH	39	3	F	25	1	1	-0.158296	-0.366915
C339_F_S25_Tr1_TiH	39	3	F	25	1	2	-0.080745	-0.366915
C339_F_S25_Tr1_TiH	39	3	F	25	1	3	0.041543	-0.366915
C339_F_S25_Tr1_TiH	39	3	F	25	0	4	0	-0.366915
C339_F_S25_Tr1_TiH	39	3	F	25	0	5	-0.040781	-0.366915
C339_F_S25_Tr1_TiH	39	3	F	25	0	6	0.083889	-0.366915
C339_F_S25_Tr1_TiH	39	3	F	25	0	7	0.126991	-0.366915
C339_F_S25_Tr1_TiH	39	3	F	25	1	8	-0.119929	-0.366915
C339_F_S25_Tr1_TiH	39	3	F	25	0	9	0.170871	-0.366915
C340_M_S26_Tr1_TiH	40	3	M	26	0	1	-0.040781	-0.366915
C340_M_S26_Tr1_TiH	40	3	M	26	1	2	0.126991	-0.366915
C340_M_S26_Tr1_TiH	40	3	M	26	1	3	-0.119929	-0.366915
C340_M_S26_Tr1_TiH	40	3	M	26	1	4	0.041543	-0.366915
C340_M_S26_Tr1_TiH	40	3	M	26	1	5	0.170871	-0.366915
C340_M_S26_Tr1_TiH	40	3	M	26	0	6	0.083889	-0.366915
C340_M_S26_Tr1_TiH	40	3	M	26	0	7	-0.080745	-0.366915
C340_M_S26_Tr1_TiH	40	3	M	26	0	8	0	-0.366915
C340_M_S26_Tr1_TiH	40	3	M	26	1	9	-0.158296	-0.366915
C340_M_S26_Tr1_TiH	40	3	M	26	NA	10	-0.080745	-0.366915
C340_M_S26_Tr1_TiH	40	3	M	26	NA	11	-0.080745	-0.366915
C341_M_S27_Tr1_TiH	41	3	M	27	1	1	0.126991	-0.366915
C341_M_S27_Tr1_TiH	41	3	M	27	1	2	0.041543	-0.366915
C341_M_S27_Tr1_TiH	41	3	M	27	0	3	0.170871	-0.366915
C341_M_S27_Tr1_TiH	41	3	M	27	0	4	0.083889	-0.366915
C341_M_S27_Tr1_TiH	41	3	M	27	1	5	-0.119929	-0.366915
C341_M_S27_Tr1_TiH	41	3	M	27	0	6	-0.040781	-0.366915
C341_M_S27_Tr1_TiH	41	3	M	27	1	7	-0.158296	-0.366915
C341_M_S27_Tr1_TiH	41	3	M	27	0	8	-0.080745	-0.366915
C341_M_S27_Tr1_TiH	41	3	M	27	1	9	0	-0.366915
C341_M_S27_Tr1_TiH	41	3	M	27	NA	10	-0.119929	-0.366915
C342_F_S25_Tr1_TiM	42	3	F	25	1	1	-0.158296	-0.366915
C342_F_S25_Tr1_TiM	42	3	F	25	0	2	-0.119929	-0.366915
C342_F_S25_Tr1_TiM	42	3	F	25	1	3	-0.040781	-0.366915
C342_F_S25_Tr1_TiM	42	3	F	25	1	4	0.041543	-0.366915
C342_F_S25_Tr1_TiM	42	3	F	25	1	5	0.126991	-0.366915
C342_F_S25_Tr1_TiM	42	3	F	25	1	6	-0.080745	-0.366915
C342_F_S25_Tr1_TiM	42	3	F	25	1	7	0.083889	-0.366915
C342_F_S25_Tr1_TiM	42	3	F	25	0	8	0	-0.366915
C342_F_S25_Tr1_TiM	42	3	F	25	1	9	0.170871	-0.366915
C343_M_S27_Tr1_TiM	43	3	M	27	1	1	-0.080745	-0.366915
C343_M_S27_Tr1_TiM	43	3	M	27	1	2	0.126991	-0.366915
C343_M_S27_Tr1_TiM	43	3	M	27	1	3	-0.158296	-0.366915
C343_M_S27_Tr1_TiM	43	3	M	27	1	4	-0.040781	-0.366915
C343_M_S27_Tr1_TiM	43	3	M	27	0	5	0.041543	-0.366915
C343_M_S27_Tr1_TiM	43	3	M	27	NA	6	0	-0.366915
C343_M_S27_Tr1_TiM	43	3	M	27	0	7	0.083889	-0.366915
C343_M_S27_Tr1_TiM	43	3	M	27	1	8	-0.119929	-0.366915
C343_M_S27_Tr1_TiM	43	3	M	27	1	9	0.170871	-0.366915
C343_M_S27_Tr1_TiM	43	3	M	27	NA	10	0.126991	-0.366915
C343_M_S27_Tr1_TiM	43	3	M	27	0	11	0	-0.366915
C343_M_S27_Tr1_TiM	43	3	M	27	NA	12	0	-0.366915
C343_M_S27_Tr1_TiM	43	3	M	27	NA	13	0	-0.366915
C344_M_S32_Tr1_TiH	44	3	M	32	1	1	0.170871	-0.366915
C344_M_S32_Tr1_TiH	44	3	M	32	0	2	0.126991	-0.366915
C344_M_S32_Tr1_TiH	44	3	M	32	NA	3	-0.158296	-0.366915
C344_M_S32_Tr1_TiH	44	3	M	32	0	4	0.083889	-0.366915
C344_M_S32_Tr1_TiH	44	3	M	32	0	5	0	-0.366915
C344_M_S32_Tr1_TiH	44	3	M	32	1	6	-0.119929	-0.366915
C344_M_S32_Tr1_TiH	44	3	M	32	0	7	0.041543	-0.366915
C344_M_S32_Tr1_TiH	44	3	M	32	0	8	-0.080745	-0.366915
C344_M_S32_Tr1_TiH	44	3	M	32	0	9	-0.040781	-0.366915
C344_M_S32_Tr1_TiH	44	3	M	32	1	10	-0.158296	-0.366915
C401_M_S28_Tr1_TiH	1	4	M	28	1	1	-0.119929	-0.366915
C401_M_S28_Tr1_TiH	1	4	M	28	0	2	0	-0.366915
C401_M_S28_Tr1_TiH	1	4	M	28	0	3	-0.158296	-0.366915
C401_M_S28_Tr1_TiH	1	4	M	28	NA	4	0.083889	-0.366915
C401_M_S28_Tr1_TiH	1	4	M	28	NA	5	0.126991	-0.366915
C401_M_S28_Tr1_TiH	1	4	M	28	0	6	-0.080745	-0.366915
C401_M_S28_Tr1_TiH	1	4	M	28	NA	7	0.041543	-0.366915
C401_M_S28_Tr1_TiH	1	4	M	28	0	8	0.170871	-0.366915
C401_M_S28_Tr1_TiH	1	4	M	28	0	9	-0.040781	-0.366915
C401_M_S28_Tr1_TiH	1	4	M	28	0	10	0.083889	-0.366915
C401_M_S28_Tr1_TiH	1	4	M	28	0	11	0.126991	-0.366915
C401_M_S28_Tr1_TiH	1	4	M	28	0	12	0.041543	-0.366915
C402_M_S28_Tr1_TiH	2	4	M	28	1	1	0.041543	-0.366915
C402_M_S28_Tr1_TiH	2	4	M	28	1	2	-0.040781	-0.366915
C402_M_S28_Tr1_TiH	2	4	M	28	1	3	0	-0.366915
C402_M_S28_Tr1_TiH	2	4	M	28	1	4	0.083889	-0.366915
C402_M_S28_Tr1_TiH	2	4	M	28	1	5	-0.119929	-0.366915
C402_M_S28_Tr1_TiH	2	4	M	28	1	6	-0.080745	-0.366915
C402_M_S28_Tr1_TiH	2	4	M	28	0	7	0.126991	-0.366915
C402_M_S28_Tr1_TiH	2	4	M	28	0	8	0.170871	-0.366915
C402_M_S28_Tr1_TiH	2	4	M	28	0	9	-0.158296	-0.366915
C402_M_S28_Tr1_TiH	2	4	M	28	NA	10	-0.040781	-0.366915
C403_M_S30_Tr1_TiM	3	4	M	30	0	1	-0.158296	-0.366915
C403_M_S30_Tr1_TiM	3	4	M	30	1	2	0.126991	-0.366915
C403_M_S30_Tr1_TiM	3	4	M	30	NA	3	-0.119929	-0.366915
C403_M_S30_Tr1_TiM	3	4	M	30	0	4	-0.080745	-0.366915
C403_M_S30_Tr1_TiM	3	4	M	30	NA	5	-0.040781	-0.366915
C403_M_S30_Tr1_TiM	3	4	M	30	0	6	0	-0.366915
C403_M_S30_Tr1_TiM	3	4	M	30	NA	7	0.041543	-0.366915
C403_M_S30_Tr1_TiM	3	4	M	30	1	8	0.083889	-0.366915
C403_M_S30_Tr1_TiM	3	4	M	30	1	9	0.170871	-0.366915
C403_M_S30_Tr1_TiM	3	4	M	30	NA	10	-0.158296	-0.366915
C403_M_S30_Tr1_TiM	3	4	M	30	NA	11	-0.119929	-0.366915
C403_M_S30_Tr1_TiM	3	4	M	30	NA	12	-0.040781	-0.366915
C403_M_S30_Tr1_TiM	3	4	M	30	0	13	-0.119929	-0.366915
C404_M_S33_Tr1_TiM	4	4	M	33	1	1	-0.119929	-0.366915
C404_M_S33_Tr1_TiM	4	4	M	33	1	2	-0.040781	-0.366915
C404_M_S33_Tr1_TiM	4	4	M	33	0	3	0.041543	-0.366915
C404_M_S33_Tr1_TiM	4	4	M	33	0	4	0	-0.366915
C404_M_S33_Tr1_TiM	4	4	M	33	1	5	-0.158296	-0.366915
C404_M_S33_Tr1_TiM	4	4	M	33	0	6	-0.080745	-0.366915
C404_M_S33_Tr1_TiM	4	4	M	33	1	7	0.126991	-0.366915
C404_M_S33_Tr1_TiM	4	4	M	33	1	8	0.170871	-0.366915
C404_M_S33_Tr1_TiM	4	4	M	33	1	9	0.083889	-0.366915
C405_M_S27_Tr1_TiL	5	4	M	27	1	1	-0.158296	-0.366915
C405_M_S27_Tr1_TiL	5	4	M	27	NA	2	0	-0.366915
C405_M_S27_Tr1_TiL	5	4	M	27	1	3	0.083889	-0.366915
C405_M_S27_Tr1_TiL	5	4	M	27	1	4	-0.080745	-0.366915
C405_M_S27_Tr1_TiL	5	4	M	27	1	5	0.170871	-0.366915
C405_M_S27_Tr1_TiL	5	4	M	27	1	6	0.041543	-0.366915
C405_M_S27_Tr1_TiL	5	4	M	27	0	7	-0.040781	-0.366915
C405_M_S27_Tr1_TiL	5	4	M	27	1	8	-0.119929	-0.366915
C405_M_S27_Tr1_TiL	5	4	M	27	0	9	0.126991	-0.366915
C405_M_S27_Tr1_TiL	5	4	M	27	1	10	0	-0.366915
C406_M_S27_Tr1_TiL	6	4	M	27	NA	1	-0.080745	-0.366915
C406_M_S27_Tr1_TiL	6	4	M	27	1	2	0.083889	-0.366915
C406_M_S27_Tr1_TiL	6	4	M	27	1	3	0.126991	-0.366915
C406_M_S27_Tr1_TiL	6	4	M	27	1	4	-0.040781	-0.366915
C406_M_S27_Tr1_TiL	6	4	M	27	1	5	0.170871	-0.366915
C406_M_S27_Tr1_TiL	6	4	M	27	0	6	-0.158296	-0.366915
C406_M_S27_Tr1_TiL	6	4	M	27	1	7	-0.119929	-0.366915
C406_M_S27_Tr1_TiL	6	4	M	27	1	8	0.041543	-0.366915
C406_M_S27_Tr1_TiL	6	4	M	27	NA	9	0	-0.366915
C406_M_S27_Tr1_TiL	6	4	M	27	1	10	-0.080745	-0.366915
C407_F_S31_Tr1_TiL	7	4	F	31	NA	1	0.170871	-0.366915
C407_F_S31_Tr1_TiL	7	4	F	31	0	2	0.126991	-0.366915
C407_F_S31_Tr1_TiL	7	4	F	31	0	3	-0.080745	-0.366915
C407_F_S31_Tr1_TiL	7	4	F	31	1	4	-0.158296	-0.366915
C407_F_S31_Tr1_TiL	7	4	F	31	1	5	-0.119929	-0.366915
C407_F_S31_Tr1_TiL	7	4	F	31	0	6	-0.040781	-0.366915
C407_F_S31_Tr1_TiL	7	4	F	31	0	7	0	-0.366915
C407_F_S31_Tr1_TiL	7	4	F	31	0	8	0.041543	-0.366915
C407_F_S31_Tr1_TiL	7	4	F	31	0	9	0.083889	-0.366915
C407_F_S31_Tr1_TiL	7	4	F	31	1	10	0.170871	-0.366915
C408_M_S28_Tr1_TiL	8	4	M	28	0	1	-0.040781	-0.366915
C408_M_S28_Tr1_TiL	8	4	M	28	1	2	0.170871	-0.366915
C408_M_S28_Tr1_TiL	8	4	M	28	0	3	0	-0.366915
C408_M_S28_Tr1_TiL	8	4	M	28	0	4	0.041543	-0.366915
C408_M_S28_Tr1_TiL	8	4	M	28	NA	5	-0.080745	-0.366915
C408_M_S28_Tr1_TiL	8	4	M	28	1	6	-0.119929	-0.366915
C408_M_S28_Tr1_TiL	8	4	M	28	0	7	0.126991	-0.366915
C408_M_S28_Tr1_TiL	8	4	M	28	NA	8	0.083889	-0.366915
C408_M_S28_Tr1_TiL	8	4	M	28	1	9	-0.158296	-0.366915
C408_M_S28_Tr1_TiL	8	4	M	28	NA	10	-0.080745	-0.366915
C408_M_S28_Tr1_TiL	8	4	M	28	0	11	0.083889	-0.366915
C408_M_S28_Tr1_TiL	8	4	M	28	NA	12	-0.080745	-0.366915
C408_M_S28_Tr1_TiL	8	4	M	28	0	13	-0.080745	-0.366915

## Sheet: I (narrowed range) + fixed P
Name	CrabID	Block	Sex	Size	Response	Order	Weber	PolOpp
C431_F_S28_Tr1_TiH	31	4	F	28	1	1	0	-0.366915
C431_F_S28_Tr1_TiH	31	4	F	28	1	2	-0.040781	-0.366915
C431_F_S28_Tr1_TiH	31	4	F	28	1	3	-0.060858	-0.366915
C431_F_S28_Tr1_TiH	31	4	F	28	1	4	0.062623	-0.366915
C431_F_S28_Tr1_TiH	31	4	F	28	1	5	0.041543	-0.366915
C431_F_S28_Tr1_TiH	31	4	F	28	0	6	0.083889	-0.366915
C431_F_S28_Tr1_TiH	31	4	F	28	1	7	-0.020488	-0.366915
C431_F_S28_Tr1_TiH	31	4	F	28	0	8	0.020675	-0.366915
C431_F_S28_Tr1_TiH	31	4	F	28	1	9	-0.080745	-0.366915
C431_F_S28_Tr1_TiH	31	4	F	28	NA	10	0.083889	-0.366915
C433_M_S29_Tr1_TiH	33	4	M	29	0	1	0.062623	-0.366915
C433_M_S29_Tr1_TiH	33	4	M	29	0	2	-0.060858	-0.366915
C433_M_S29_Tr1_TiH	33	4	M	29	0	3	-0.020488	-0.366915
C433_M_S29_Tr1_TiH	33	4	M	29	0	4	-0.080745	-0.366915
C433_M_S29_Tr1_TiH	33	4	M	29	0	5	0.020675	-0.366915
C433_M_S29_Tr1_TiH	33	4	M	29	0	6	0	-0.366915
C433_M_S29_Tr1_TiH	33	4	M	29	0	7	0.041543	-0.366915
C433_M_S29_Tr1_TiH	33	4	M	29	0	8	-0.040781	-0.366915
C433_M_S29_Tr1_TiH	33	4	M	29	0	9	0.083889	-0.366915
C436_M_S23_Tr1_TiH	36	4	M	23	1	1	0.083889	-0.366915
C436_M_S23_Tr1_TiH	36	4	M	23	1	2	0.062623	-0.366915
C436_M_S23_Tr1_TiH	36	4	M	23	NA	3	-0.060858	-0.366915
C436_M_S23_Tr1_TiH	36	4	M	23	0	4	0	-0.366915
C436_M_S23_Tr1_TiH	36	4	M	23	0	5	-0.040781	-0.366915
C436_M_S23_Tr1_TiH	36	4	M	23	1	6	0.020675	-0.366915
C436_M_S23_Tr1_TiH	36	4	M	23	1	7	-0.080745	-0.366915
C436_M_S23_Tr1_TiH	36	4	M	23	1	8	0.041543	-0.366915
C436_M_S23_Tr1_TiH	36	4	M	23	NA	9	-0.020488	-0.366915
C436_M_S23_Tr1_TiH	36	4	M	23	0	10	-0.060858	-0.366915
C436_M_S23_Tr1_TiH	36	4	M	23	NA	11	0.020675	-0.366915
C436_M_S23_Tr1_TiH	36	4	M	23	0	12	-0.020488	-0.366915
C445_F_S26_Tr1_TiH	45	4	F	26	1	1	0.020675	-0.366915
C445_F_S26_Tr1_TiH	45	4	F	26	0	2	-0.040781	-0.366915
C445_F_S26_Tr1_TiH	45	4	F	26	1	3	0	-0.366915
C445_F_S26_Tr1_TiH	45	4	F	26	1	4	0.041543	-0.366915
C445_F_S26_Tr1_TiH	45	4	F	26	1	5	-0.080745	-0.366915
C445_F_S26_Tr1_TiH	45	4	F	26	0	6	-0.020488	-0.366915
C445_F_S26_Tr1_TiH	45	4	F	26	1	7	-0.060858	-0.366915
C445_F_S26_Tr1_TiH	45	4	F	26	1	8	0.083889	-0.366915
C445_F_S26_Tr1_TiH	45	4	F	26	0	9	0.062623	-0.366915
C445_F_S26_Tr1_TiH	45	4	F	26	NA	10	0.020675	-0.366915
C443_F_S26_Tr1_TiH	43	4	F	26	0	1	-0.060858	-0.366915
C443_F_S26_Tr1_TiH	43	4	F	26	0	2	-0.080745	-0.366915
C443_F_S26_Tr1_TiH	43	4	F	26	NA	3	-0.040781	-0.366915
C443_F_S26_Tr1_TiH	43	4	F	26	0	4	0.062623	-0.366915
C443_F_S26_Tr1_TiH	43	4	F	26	0	5	0.083889	-0.366915
C443_F_S26_Tr1_TiH	43	4	F	26	0	6	0	-0.366915
C443_F_S26_Tr1_TiH	43	4	F	26	1	7	0.020675	-0.366915
C443_F_S26_Tr1_TiH	43	4	F	26	1	8	0.041543	-0.366915
C443_F_S26_Tr1_TiH	43	4	F	26	0	9	-0.020488	-0.366915
C446_M_S33_Tr1_TiH	46	4	M	33	1	1	0.083889	-0.366915
C446_M_S33_Tr1_TiH	46	4	M	33	0	2	-0.060858	-0.366915
C446_M_S33_Tr1_TiH	46	4	M	33	1	3	0.020675	-0.366915
C446_M_S33_Tr1_TiH	46	4	M	33	0	4	0	-0.366915
C446_M_S33_Tr1_TiH	46	4	M	33	0	5	-0.020488	-0.366915
C446_M_S33_Tr1_TiH	46	4	M	33	0	6	-0.040781	-0.366915
C446_M_S33_Tr1_TiH	46	4	M	33	0	7	0.041543	-0.366915
C446_M_S33_Tr1_TiH	46	4	M	33	1	8	0.062623	-0.366915
C446_M_S33_Tr1_TiH	46	4	M	33	0	9	-0.080745	-0.366915
C457_F_S27_Tr1_TiH	57	4	F	27	NA	1	0.020675	-0.366915
C457_F_S27_Tr1_TiH	57	4	F	27	0	2	-0.020488	-0.366915
C457_F_S27_Tr1_TiH	57	4	F	27	0	3	0.083889	-0.366915
C457_F_S27_Tr1_TiH	57	4	F	27	1	4	-0.080745	-0.366915
C457_F_S27_Tr1_TiH	57	4	F	27	0	5	0	-0.366915
C457_F_S27_Tr1_TiH	57	4	F	27	1	6	0.041543	-0.366915
C457_F_S27_Tr1_TiH	57	4	F	27	0	7	-0.040781	-0.366915
C457_F_S27_Tr1_TiH	57	4	F	27	1	8	-0.060858	-0.366915
C457_F_S27_Tr1_TiH	57	4	F	27	0	9	0.062623	-0.366915
C457_F_S27_Tr1_TiH	57	4	F	27	0	10	0.020675	-0.366915
C457_F_S27_Tr1_TiH	57	4	F	27	NA	11	-0.020488	-0.366915
C457_F_S27_Tr1_TiH	57	4	F	27	NA	12	-0.040781	-0.366915
C458_M_S30_Tr1_TiH	58	4	M	30	0	1	0	-0.366915
C458_M_S30_Tr1_TiH	58	4	M	30	0	2	-0.020488	-0.366915
C458_M_S30_Tr1_TiH	58	4	M	30	0	3	-0.040781	-0.366915
C458_M_S30_Tr1_TiH	58	4	M	30	NA	4	-0.060858	-0.366915
C458_M_S30_Tr1_TiH	58	4	M	30	1	5	0.062623	-0.366915
C458_M_S30_Tr1_TiH	58	4	M	30	1	6	-0.080745	-0.366915
C458_M_S30_Tr1_TiH	58	4	M	30	0	7	0.020675	-0.366915
C458_M_S30_Tr1_TiH	58	4	M	30	0	8	0.041543	-0.366915
C458_M_S30_Tr1_TiH	58	4	M	30	0	9	0.083889	-0.366915
C458_M_S30_Tr1_TiH	58	4	M	30	0	10	-0.060858	-0.366915
C463_M_S30_Tr1_TiH	63	4	M	30	1	1	0.083889	-0.366915
C463_M_S30_Tr1_TiH	63	4	M	30	1	2	0.062623	-0.366915
C463_M_S30_Tr1_TiH	63	4	M	30	1	3	0.020675	-0.366915
C463_M_S30_Tr1_TiH	63	4	M	30	1	4	-0.060858	-0.366915
C463_M_S30_Tr1_TiH	63	4	M	30	1	5	-0.040781	-0.366915
C463_M_S30_Tr1_TiH	63	4	M	30	1	6	-0.080745	-0.366915
C463_M_S30_Tr1_TiH	63	4	M	30	1	7	0.041543	-0.366915
C463_M_S30_Tr1_TiH	63	4	M	30	0	8	-0.020488	-0.366915
C463_M_S30_Tr1_TiH	63	4	M	30	NA	9	0	-0.366915
C463_M_S30_Tr1_TiH	63	4	M	30	0	10	0	-0.366915
C432_M_S28_Tr1_TiH	32	4	M	28	1	1	0	-0.366915
C432_M_S28_Tr1_TiH	32	4	M	28	1	2	-0.080745	-0.366915
C432_M_S28_Tr1_TiH	32	4	M	28	1	3	0.041543	-0.366915
C432_M_S28_Tr1_TiH	32	4	M	28	1	4	0.083889	-0.366915
C432_M_S28_Tr1_TiH	32	4	M	28	NA	5	0.020675	-0.366915
C432_M_S28_Tr1_TiH	32	4	M	28	1	6	-0.020488	-0.366915
C432_M_S28_Tr1_TiH	32	4	M	28	0	7	-0.040781	-0.366915
C432_M_S28_Tr1_TiH	32	4	M	28	0	8	0.062623	-0.366915
C432_M_S28_Tr1_TiH	32	4	M	28	1	9	-0.060858	-0.366915
C432_M_S28_Tr1_TiH	32	4	M	28	1	10	0.020675	-0.366915
C438_M_S32_Tr1_TiH	38	4	M	32	1	1	0.020675	-0.366915
C438_M_S32_Tr1_TiH	38	4	M	32	0	2	-0.040781	-0.366915
C438_M_S32_Tr1_TiH	38	4	M	32	1	3	0.062623	-0.366915
C438_M_S32_Tr1_TiH	38	4	M	32	1	4	-0.080745	-0.366915
C438_M_S32_Tr1_TiH	38	4	M	32	0	5	0	-0.366915
C438_M_S32_Tr1_TiH	38	4	M	32	1	6	-0.060858	-0.366915
C438_M_S32_Tr1_TiH	38	4	M	32	0	7	-0.020488	-0.366915
C438_M_S32_Tr1_TiH	38	4	M	32	1	8	0.083889	-0.366915
C438_M_S32_Tr1_TiH	38	4	M	32	0	9	0.041543	-0.366915
C438_M_S32_Tr1_TiH	38	4	M	32	NA	10	0.020675	-0.366915
C455_M_S30_Tr1_TiH	55	4	M	30	1	1	-0.040781	-0.366915
C455_M_S30_Tr1_TiH	55	4	M	30	1	2	0.062623	-0.366915
C455_M_S30_Tr1_TiH	55	4	M	30	1	3	0.041543	-0.366915
C455_M_S30_Tr1_TiH	55	4	M	30	1	4	0	-0.366915
C455_M_S30_Tr1_TiH	55	4	M	30	NA	5	-0.080745	-0.366915
C455_M_S30_Tr1_TiH	55	4	M	30	0	6	-0.020488	-0.366915
C455_M_S30_Tr1_TiH	55	4	M	30	1	7	0.083889	-0.366915
C455_M_S30_Tr1_TiH	55	4	M	30	1	8	-0.060858	-0.366915
C455_M_S30_Tr1_TiH	55	4	M	30	1	9	0.020675	-0.366915
C455_M_S30_Tr1_TiH	55	4	M	30	0	10	-0.080745	-0.366915
C462_M_S31_Tr1_TiH	62	4	M	31	1	1	0.062623	-0.366915
C462_M_S31_Tr1_TiH	62	4	M	31	0	2	0	-0.366915
C462_M_S31_Tr1_TiH	62	4	M	31	1	3	-0.080745	-0.366915
C462_M_S31_Tr1_TiH	62	4	M	31	1	4	-0.040781	-0.366915
C462_M_S31_Tr1_TiH	62	4	M	31	0	5	0.083889	-0.366915
C462_M_S31_Tr1_TiH	62	4	M	31	1	6	0.020675	-0.366915
C462_M_S31_Tr1_TiH	62	4	M	31	0	7	0.041543	-0.366915
C462_M_S31_Tr1_TiH	62	4	M	31	0	8	-0.020488	-0.366915
C462_M_S31_Tr1_TiH	62	4	M	31	1	9	-0.060858	-0.366915
C462_M_S31_Tr1_TiH	62	4	M	31	NA	10	0.020675	-0.366915
C464_M_S25_Tr1_TiH	64	4	M	25	1	1	-0.080745	-0.366915
C464_M_S25_Tr1_TiH	64	4	M	25	1	2	0.062623	-0.366915
C464_M_S25_Tr1_TiH	64	4	M	25	1	3	-0.020488	-0.366915
C464_M_S25_Tr1_TiH	64	4	M	25	1	4	0	-0.366915
C464_M_S25_Tr1_TiH	64	4	M	25	1	5	0.020675	-0.366915
C464_M_S25_Tr1_TiH	64	4	M	25	1	6	-0.060858	-0.366915
C464_M_S25_Tr1_TiH	64	4	M	25	1	7	0.083889	-0.366915
C464_M_S25_Tr1_TiH	64	4	M	25	0	8	0.041543	-0.366915
C464_M_S25_Tr1_TiH	64	4	M	25	0	9	-0.040781	-0.366915
C465_M_S33_Tr1_TiH	65	4	M	33	0	1	0	-0.366915
C465_M_S33_Tr1_TiH	65	4	M	33	1	2	-0.080745	-0.366915
C465_M_S33_Tr1_TiH	65	4	M	33	1	3	-0.040781	-0.366915
C465_M_S33_Tr1_TiH	65	4	M	33	1	4	0.062623	-0.366915
C465_M_S33_Tr1_TiH	65	4	M	33	1	5	0.041543	-0.366915
C465_M_S33_Tr1_TiH	65	4	M	33	0	6	0.020675	-0.366915
C465_M_S33_Tr1_TiH	65	4	M	33	1	7	0.083889	-0.366915
C465_M_S33_Tr1_TiH	65	4	M	33	1	8	-0.060858	-0.366915
C465_M_S33_Tr1_TiH	65	4	M	33	0	9	-0.020488	-0.366915
C441_F_S25_Tr1_TiM	41	4	F	25	NA	1	-0.060858	-0.366915
C441_F_S25_Tr1_TiM	41	4	F	25	1	2	0.083889	-0.366915
C441_F_S25_Tr1_TiM	41	4	F	25	1	3	-0.080745	-0.366915
C441_F_S25_Tr1_TiM	41	4	F	25	0	4	0.020675	-0.366915
C441_F_S25_Tr1_TiM	41	4	F	25	1	5	-0.020488	-0.366915
C441_F_S25_Tr1_TiM	41	4	F	25	1	6	0	-0.366915
C441_F_S25_Tr1_TiM	41	4	F	25	1	7	0.041543	-0.366915
C441_F_S25_Tr1_TiM	41	4	F	25	1	8	0.062623	-0.366915
C441_F_S25_Tr1_TiM	41	4	F	25	0	9	-0.040781	-0.366915
C441_F_S25_Tr1_TiM	41	4	F	25	0	10	-0.060858	-0.366915
C437_M_S30_Tr1_TiM	37	4	M	30	1	1	0.041543	-0.366915
C437_M_S30_Tr1_TiM	37	4	M	30	0	2	-0.020488	-0.366915
C437_M_S30_Tr1_TiM	37	4	M	30	1	3	0.020675	-0.366915
C437_M_S30_Tr1_TiM	37	4	M	30	1	4	-0.040781	-0.366915
C437_M_S30_Tr1_TiM	37	4	M	30	1	5	-0.060858	-0.366915
C437_M_S30_Tr1_TiM	37	4	M	30	1	6	0.062623	-0.366915
C437_M_S30_Tr1_TiM	37	4	M	30	1	7	0.083889	-0.366915
C437_M_S30_Tr1_TiM	37	4	M	30	0	8	0	-0.366915
C437_M_S30_Tr1_TiM	37	4	M	30	1	9	-0.080745	-0.366915
C435_M_S31_Tr1_TiM	35	4	M	31	0	1	0	-0.366915
C435_M_S31_Tr1_TiM	35	4	M	31	0	2	0.020675	-0.366915
C435_M_S31_Tr1_TiM	35	4	M	31	1	3	0.041543	-0.366915
C435_M_S31_Tr1_TiM	35	4	M	31	NA	4	-0.060858	-0.366915
C435_M_S31_Tr1_TiM	35	4	M	31	0	5	0.083889	-0.366915
C435_M_S31_Tr1_TiM	35	4	M	31	1	6	0.062623	-0.366915
C435_M_S31_Tr1_TiM	35	4	M	31	0	7	-0.040781	-0.366915
C435_M_S31_Tr1_TiM	35	4	M	31	0	8	-0.020488	-0.366915
C435_M_S31_Tr1_TiM	35	4	M	31	0	9	-0.080745	-0.366915
C435_M_S31_Tr1_TiM	35	4	M	31	NA	10	0	-0.366915
C435_M_S31_Tr1_TiM	35	4	M	31	0	11	-0.060858	-0.366915
C444_F_S30_Tr1_TiL	44	4	F	30	1	1	-0.060858	-0.366915
C444_F_S30_Tr1_TiL	44	4	F	30	NA	2	-0.040781	-0.366915
C444_F_S30_Tr1_TiL	44	4	F	30	0	3	0.062623	-0.366915
C444_F_S30_Tr1_TiL	44	4	F	30	0	4	-0.020488	-0.366915
C444_F_S30_Tr1_TiL	44	4	F	30	0	5	0.020675	-0.366915
C444_F_S30_Tr1_TiL	44	4	F	30	0	6	0	-0.366915
C444_F_S30_Tr1_TiL	44	4	F	30	0	7	0.041543	-0.366915
C444_F_S30_Tr1_TiL	44	4	F	30	1	8	-0.080745	-0.366915
C444_F_S30_Tr1_TiL	44	4	F	30	1	9	0.083889	-0.366915
C444_F_S30_Tr1_TiL	44	4	F	30	1	10	-0.040781	-0.366915
C409_F_S28_Tr1_TiL	9	4	F	28	0	1	-0.060858	-0.366915
C409_F_S28_Tr1_TiL	9	4	F	28	0	2	0.041543	-0.366915
C409_F_S28_Tr1_TiL	9	4	F	28	1	3	0.020675	-0.366915
C409_F_S28_Tr1_TiL	9	4	F	28	1	4	0	-0.366915
C409_F_S28_Tr1_TiL	9	4	F	28	1	5	0.062623	-0.366915
C409_F_S28_Tr1_TiL	9	4	F	28	0	6	-0.080745	-0.366915
C409_F_S28_Tr1_TiL	9	4	F	28	NA	7	-0.020488	-0.366915
C409_F_S28_Tr1_TiL	9	4	F	28	1	8	0.083889	-0.366915
C409_F_S28_Tr1_TiL	9	4	F	28	NA	9	-0.040781	-0.366915
C409_F_S28_Tr1_TiL	9	4	F	28	1	10	-0.020488	-0.366915
C409_F_S28_Tr1_TiL	9	4	F	28	1	11	-0.040781	-0.366915
C426_M_S29_Tr1_TiL	26	4	M	29	1	1	-0.020488	-0.366915
C426_M_S29_Tr1_TiL	26	4	M	29	1	2	0.041543	-0.366915
C426_M_S29_Tr1_TiL	26	4	M	29	1	3	-0.040781	-0.366915
C426_M_S29_Tr1_TiL	26	4	M	29	1	4	0.062623	-0.366915
C426_M_S29_Tr1_TiL	26	4	M	29	1	5	0.083889	-0.366915
C426_M_S29_Tr1_TiL	26	4	M	29	NA	6	0	-0.366915
C426_M_S29_Tr1_TiL	26	4	M	29	NA	7	-0.060858	-0.366915
C426_M_S29_Tr1_TiL	26	4	M	29	NA	8	0.020675	-0.366915
C426_M_S29_Tr1_TiL	26	4	M	29	1	9	-0.080745	-0.366915
C426_M_S29_Tr1_TiL	26	4	M	29	1	10	0	-0.366915
C426_M_S29_Tr1_TiL	26	4	M	29	NA	11	-0.060858	-0.366915
C426_M_S29_Tr1_TiL	26	4	M	29	1	12	0.020675	-0.366915
C426_M_S29_Tr1_TiL	26	4	M	29	1	13	-0.060858	-0.366915
C427_F_S24_Tr1_TiL	27	4	F	24	1	1	-0.080745	-0.366915
C427_F_S24_Tr1_TiL	27	4	F	24	1	2	-0.020488	-0.366915
C427_F_S24_Tr1_TiL	27	4	F	24	1	3	0	-0.366915
C427_F_S24_Tr1_TiL	27	4	F	24	1	4	-0.040781	-0.366915
C427_F_S24_Tr1_TiL	27	4	F	24	1	5	0.062623	-0.366915
C427_F_S24_Tr1_TiL	27	4	F	24	1	6	0.083889	-0.366915
C427_F_S24_Tr1_TiL	27	4	F	24	1	7	0.041543	-0.366915
C427_F_S24_Tr1_TiL	27	4	F	24	1	8	-0.060858	-0.366915
C427_F_S24_Tr1_TiL	27	4	F	24	1	9	0.020675	-0.366915
C434_M_S32_Tr1_TiL	34	4	M	32	1	1	-0.060858	-0.366915
C434_M_S32_Tr1_TiL	34	4	M	32	NA	2	-0.020488	-0.366915
C434_M_S32_Tr1_TiL	34	4	M	32	1	3	-0.040781	-0.366915
C434_M_S32_Tr1_TiL	34	4	M	32	1	4	0.062623	-0.366915
C434_M_S32_Tr1_TiL	34	4	M	32	NA	5	0.083889	-0.366915
C434_M_S32_Tr1_TiL	34	4	M	32	1	6	-0.080745	-0.366915
C434_M_S32_Tr1_TiL	34	4	M	32	1	7	0.020675	-0.366915
C434_M_S32_Tr1_TiL	34	4	M	32	1	8	0.041543	-0.366915
C434_M_S32_Tr1_TiL	34	4	M	32	1	9	0	-0.366915
C434_M_S32_Tr1_TiL	34	4	M	32	0	10	-0.020488	-0.366915
C434_M_S32_Tr1_TiL	34	4	M	32	NA	11	0.083889	-0.366915
C434_M_S32_Tr1_TiL	34	4	M	32	0	12	0.083889	-0.366915
C446_F_S26_Tr1_TiL	46	4	F	26	1	1	-0.040781	-0.366915
C446_F_S26_Tr1_TiL	46	4	F	26	1	2	0.062623	-0.366915
C446_F_S26_Tr1_TiL	46	4	F	26	1	3	0.020675	-0.366915
C446_F_S26_Tr1_TiL	46	4	F	26	1	4	-0.020488	-0.366915
C446_F_S26_Tr1_TiL	46	4	F	26	1	5	0.041543	-0.366915
C446_F_S26_Tr1_TiL	46	4	F	26	0	6	0.083889	-0.366915
C446_F_S26_Tr1_TiL	46	4	F	26	1	7	0	-0.366915
C446_F_S26_Tr1_TiL	46	4	F	26	1	8	-0.060858	-0.366915
C446_F_S26_Tr1_TiL	46	4	F	26	1	9	-0.080745	-0.366915
C467_F_S26_Tr1_TiL	67	4	F	26	1	1	-0.020488	-0.366915
C467_F_S26_Tr1_TiL	67	4	F	26	1	2	-0.040781	-0.366915
C467_F_S26_Tr1_TiL	67	4	F	26	1	3	-0.080745	-0.366915
C467_F_S26_Tr1_TiL	67	4	F	26	1	4	0.083889	-0.366915
C467_F_S26_Tr1_TiL	67	4	F	26	1	5	-0.060858	-0.366915
C467_F_S26_Tr1_TiL	67	4	F	26	0	6	0	-0.366915
C467_F_S26_Tr1_TiL	67	4	F	26	1	7	0.062623	-0.366915
C467_F_S26_Tr1_TiL	67	4	F	26	1	8	0.041543	-0.366915
C467_F_S26_Tr1_TiL	67	4	F	26	0	9	0.020675	-0.366915
C429_F_S28_Tr1_TiL	29	4	F	28	1	1	0.041543	-0.366915
C429_F_S28_Tr1_TiL	29	4	F	28	0	2	-0.040781	-0.366915
C429_F_S28_Tr1_TiL	29	4	F	28	1	3	0.062623	-0.366915
C429_F_S28_Tr1_TiL	29	4	F	28	1	4	-0.060858	-0.366915
C429_F_S28_Tr1_TiL	29	4	F	28	NA	5	0.083889	-0.366915
C429_F_S28_Tr1_TiL	29	4	F	28	0	6	0.020675	-0.366915
C429_F_S28_Tr1_TiL	29	4	F	28	0	7	-0.020488	-0.366915
C429_F_S28_Tr1_TiL	29	4	F	28	1	8	-0.080745	-0.366915
C429_F_S28_Tr1_TiL	29	4	F	28	0	9	0	-0.366915
C429_F_S28_Tr1_TiL	29	4	F	28	0	10	0.083889	-0.366915
C468_M_S30_Tr1_TiL	68	4	M	30	NA	1	0.020675	-0.366915
C468_M_S30_Tr1_TiL	68	4	M	30	0	2	0	-0.366915
C468_M_S30_Tr1_TiL	68	4	M	30	0	3	0.062623	-0.366915
C468_M_S30_Tr1_TiL	68	4	M	30	NA	4	-0.020488	-0.366915
C468_M_S30_Tr1_TiL	68	4	M	30	0	5	0.041543	-0.366915
C468_M_S30_Tr1_TiL	68	4	M	30	0	6	-0.060858	-0.366915
C468_M_S30_Tr1_TiL	68	4	M	30	1	7	-0.040781	-0.366915
C468_M_S30_Tr1_TiL	68	4	M	30	1	8	-0.080745	-0.366915
C468_M_S30_Tr1_TiL	68	4	M	30	1	9	0.083889	-0.366915
C468_M_S30_Tr1_TiL	68	4	M	30	NA	10	0.062623	-0.366915
C468_M_S30_Tr1_TiL	68	4	M	30	1	11	-0.020488	-0.366915
C440_F_S32_Tr1_TiL	40	4	F	32	NA	1	-0.040781	-0.366915
C440_F_S32_Tr1_TiL	40	4	F	32	1	2	0.020675	-0.366915
C440_F_S32_Tr1_TiL	40	4	F	32	0	3	-0.080745	-0.366915
C440_F_S32_Tr1_TiL	40	4	F	32	0	4	0	-0.366915
C440_F_S32_Tr1_TiL	40	4	F	32	0	5	-0.020488	-0.366915
C440_F_S32_Tr1_TiL	40	4	F	32	1	6	0.041543	-0.366915
C440_F_S32_Tr1_TiL	40	4	F	32	1	7	0.083889	-0.366915
C440_F_S32_Tr1_TiL	40	4	F	32	1	8	-0.060858	-0.366915
C440_F_S32_Tr1_TiL	40	4	F	32	0	9	0.062623	-0.366915
C440_F_S32_Tr1_TiL	40	4	F	32	0	10	-0.040781	-0.366915
C442_F_S24_Tr1_TiL	42	4	F	24	0	1	0.083889	-0.366915
C442_F_S24_Tr1_TiL	42	4	F	24	1	2	-0.020488	-0.366915
C442_F_S24_Tr1_TiL	42	4	F	24	0	3	0.062623	-0.366915
C442_F_S24_Tr1_TiL	42	4	F	24	1	4	0.020675	-0.366915
C442_F_S24_Tr1_TiL	42	4	F	24	NA	5	0	-0.366915
C442_F_S24_Tr1_TiL	42	4	F	24	1	6	-0.060858	-0.366915
C442_F_S24_Tr1_TiL	42	4	F	24	0	7	-0.080745	-0.366915
C442_F_S24_Tr1_TiL	42	4	F	24	1	8	-0.040781	-0.366915
C442_F_S24_Tr1_TiL	42	4	F	24	NA	9	0.041543	-0.366915
C442_F_S24_Tr1_TiL	42	4	F	24	0	10	0	-0.366915
C442_F_S24_Tr1_TiL	42	4	F	24	0	11	0.041543	-0.366915
C448_M_S25_Tr1_TiL	48	4	M	25	1	1	0.041543	-0.366915
C448_M_S25_Tr1_TiL	48	4	M	25	1	2	-0.060858	-0.366915
C448_M_S25_Tr1_TiL	48	4	M	25	1	3	0.083889	-0.366915
C448_M_S25_Tr1_TiL	48	4	M	25	1	4	0.062623	-0.366915
C448_M_S25_Tr1_TiL	48	4	M	25	1	5	-0.080745	-0.366915
C448_M_S25_Tr1_TiL	48	4	M	25	1	6	-0.040781	-0.366915
C448_M_S25_Tr1_TiL	48	4	M	25	1	7	-0.020488	-0.366915
C448_M_S25_Tr1_TiL	48	4	M	25	0	8	0.020675	-0.366915
C448_M_S25_Tr1_TiL	48	4	M	25	1	9	0	-0.366915
C448_M_S25_Tr1_TiL	48	4	M	25	NA	10	0.020675	-0.366915

## Sheet: P + fixed I
Name	CrabID	Block	Sex	Size	Response	Order	Weber	PolOpp
C548_F_S22	48	5	F	22	0	1	-0.040781	-0.366915
C548_F_S22	48	5	F	22	0	2	-0.040781	-0.194589
C548_F_S22	48	5	F	22	0	3	-0.040781	0
C548_F_S22	48	5	F	22	1	4	-0.040781	0.693034
C548_F_S22	48	5	F	22	1	5	-0.040781	-0.70269
C548_F_S22	48	5	F	22	0	6	-0.040781	0.432182
C548_F_S22	48	5	F	22	0	7	-0.040781	0.203165
C548_F_S22	48	5	F	22	0	8	-0.040781	1.02264
C548_F_S22	48	5	F	22	0	9	-0.040781	-0.538252
C548_F_S22	48	5	F	22	NA	10	-0.040781	0.693034
C548_F_S22	48	5	F	22	NA	11	-0.040781	-0.538252
C549_M_S21	49	5	M	21	1	1	-0.040781	0.693034
C549_M_S21	49	5	M	21	0	2	-0.040781	-0.366915
C549_M_S21	49	5	M	21	0	3	-0.040781	0
C549_M_S21	49	5	M	21	1	4	-0.040781	0.432182
C549_M_S21	49	5	M	21	1	5	-0.040781	-0.70269
C549_M_S21	49	5	M	21	0	6	-0.040781	1.02264
C549_M_S21	49	5	M	21	1	7	-0.040781	0.203165
C549_M_S21	49	5	M	21	0	8	-0.040781	-0.194589
C549_M_S21	49	5	M	21	1	9	-0.040781	-0.538252
C549_M_S21	49	5	M	21	NA	10	-0.040781	1.02264
C550_M_S24	50	5	M	24	1	1	-0.040781	-0.194589
C550_M_S24	50	5	M	24	1	2	-0.040781	0.693034
C550_M_S24	50	5	M	24	0	3	-0.040781	-0.366915
C550_M_S24	50	5	M	24	1	4	-0.040781	-0.538252
C550_M_S24	50	5	M	24	1	5	-0.040781	1.02264
C550_M_S24	50	5	M	24	1	6	-0.040781	0.203165
C550_M_S24	50	5	M	24	1	7	-0.040781	0.432182
C550_M_S24	50	5	M	24	1	8	-0.040781	0
C550_M_S24	50	5	M	24	1	9	-0.040781	-0.70269
C550_M_S24	50	5	M	24	NA	10	-0.040781	-0.194589
C550_M_S24	50	5	M	24	NA	11	-0.040781	-0.538252
C550_M_S24	50	5	M	24	NA	12	-0.040781	1.02264
C550_M_S24	50	5	M	24	NA	13	-0.040781	1.02264
C540_M_S24	40	5	M	24	1	1	-0.040781	0.203165
C540_M_S24	40	5	M	24	1	2	-0.040781	1.02264
C540_M_S24	40	5	M	24	1	3	-0.040781	-0.538252
C540_M_S24	40	5	M	24	1	4	-0.040781	-0.194589
C540_M_S24	40	5	M	24	NA	5	-0.040781	-0.70269
C540_M_S24	40	5	M	24	0	6	-0.040781	0
C540_M_S24	40	5	M	24	NA	7	-0.040781	0.432182
C540_M_S24	40	5	M	24	NA	8	-0.040781	0.693034
C540_M_S24	40	5	M	24	0	9	-0.040781	-0.366915
C540_M_S24	40	5	M	24	1	10	-0.040781	-0.70269
C540_M_S24	40	5	M	24	0	11	-0.040781	0.693034
C551_M_S23	51	5	M	23	NA	1	-0.040781	-0.70269
C551_M_S23	51	5	M	23	1	2	-0.040781	-0.538252
C551_M_S23	51	5	M	23	0	3	-0.040781	-0.194589
C551_M_S23	51	5	M	23	NA	4	-0.040781	0.693034
C551_M_S23	51	5	M	23	0	5	-0.040781	0.432182
C551_M_S23	51	5	M	23	1	6	-0.040781	-0.366915
C551_M_S23	51	5	M	23	1	7	-0.040781	0.203165
C551_M_S23	51	5	M	23	0	8	-0.040781	0
C551_M_S23	51	5	M	23	1	9	-0.040781	1.02264
C551_M_S23	51	5	M	23	1	10	-0.040781	-0.70269
C551_M_S23	51	5	M	23	NA	11	-0.040781	0.693034
C551_M_S23	51	5	M	23	NA	12	-0.040781	0.693034
C551_M_S23	51	5	M	23	NA	13	-0.040781	0.693034
C551_M_S23	51	5	M	23	0	14	-0.040781	0.693034
C552_F_S19	52	5	F	19	0	1	-0.040781	-0.194589
C552_F_S19	52	5	F	19	1	2	-0.040781	-0.70269
C552_F_S19	52	5	F	19	0	3	-0.040781	-0.366915
C552_F_S19	52	5	F	19	0	4	-0.040781	0.693034
C552_F_S19	52	5	F	19	1	5	-0.040781	1.02264
C552_F_S19	52	5	F	19	1	6	-0.040781	0.203165
C552_F_S19	52	5	F	19	1	7	-0.040781	-0.538252
C552_F_S19	52	5	F	19	NA	8	-0.040781	0
C552_F_S19	52	5	F	19	1	9	-0.040781	0.432182
C552_F_S19	52	5	F	19	0	10	-0.040781	0
C553_M_S22	53	5	M	22	0	1	-0.040781	-0.366915
C553_M_S22	53	5	M	22	1	2	-0.040781	0
C553_M_S22	53	5	M	22	0	3	-0.040781	0.432182
C553_M_S22	53	5	M	22	0	4	-0.040781	-0.538252
C553_M_S22	53	5	M	22	1	5	-0.040781	-0.70269
C553_M_S22	53	5	M	22	1	6	-0.040781	1.02264
C553_M_S22	53	5	M	22	1	7	-0.040781	0.203165
C553_M_S22	53	5	M	22	0	8	-0.040781	0.693034
C553_M_S22	53	5	M	22	0	9	-0.040781	-0.194589
C554_F_S20	54	5	F	20	0	1	-0.040781	0.203165
C554_F_S20	54	5	F	20	1	2	-0.040781	-0.194589
C554_F_S20	54	5	F	20	0	3	-0.040781	0.432182
C554_F_S20	54	5	F	20	0	4	-0.040781	0.693034
C554_F_S20	54	5	F	20	1	5	-0.040781	0
C554_F_S20	54	5	F	20	0	6	-0.040781	-0.70269
C554_F_S20	54	5	F	20	1	7	-0.040781	-0.538252
C554_F_S20	54	5	F	20	1	8	-0.040781	-0.366915
C554_F_S20	54	5	F	20	1	9	-0.040781	1.02264
C555_F_S21	55	5	F	21	NA	1	-0.040781	0.693034
C555_F_S21	55	5	F	21	1	2	-0.040781	-0.538252
C555_F_S21	55	5	F	21	1	3	-0.040781	0.432182
C555_F_S21	55	5	F	21	1	4	-0.040781	-0.70269
C555_F_S21	55	5	F	21	1	5	-0.040781	-0.194589
C555_F_S21	55	5	F	21	0	6	-0.040781	-0.366915
C555_F_S21	55	5	F	21	1	7	-0.040781	1.02264
C555_F_S21	55	5	F	21	1	8	-0.040781	0
C555_F_S21	55	5	F	21	0	9	-0.040781	0.203165
C555_F_S21	55	5	F	21	0	10	-0.040781	0.693034
C555_F_S21	55	5	F	21	NA	11	-0.040781	-0.194589
C555_F_S21	55	5	F	21	NA	12	-0.040781	0
C555_F_S21	55	5	F	21	NA	13	-0.040781	0.693034
C557_F_S19	57	5	F	19	1	1	-0.040781	0.203165
C557_F_S19	57	5	F	19	1	2	-0.040781	-0.70269
C557_F_S19	57	5	F	19	1	3	-0.040781	1.02264
C557_F_S19	57	5	F	19	1	4	-0.040781	-0.538252
C557_F_S19	57	5	F	19	1	5	-0.040781	0
C557_F_S19	57	5	F	19	1	6	-0.040781	-0.366915
C557_F_S19	57	5	F	19	0	7	-0.040781	0.693034
C557_F_S19	57	5	F	19	1	8	-0.040781	-0.194589
C557_F_S19	57	5	F	19	1	9	-0.040781	0.432182
C557_F_S19	57	5	F	19	NA	10	-0.040781	0.693034
C558_F_S24	58	5	F	24	1	1	-0.040781	-0.70269
C558_F_S24	58	5	F	24	1	2	-0.040781	0
C558_F_S24	58	5	F	24	0	3	-0.040781	0.432182
C558_F_S24	58	5	F	24	1	4	-0.040781	0.693034
C558_F_S24	58	5	F	24	1	5	-0.040781	-0.366915
C558_F_S24	58	5	F	24	1	6	-0.040781	0.203165
C558_F_S24	58	5	F	24	NA	7	-0.040781	-0.194589
C558_F_S24	58	5	F	24	1	8	-0.040781	1.02264
C558_F_S24	58	5	F	24	1	9	-0.040781	-0.538252
C559_M_S21	59	5	M	21	0	1	-0.040781	0
C559_M_S21	59	5	M	21	1	2	-0.040781	0.203165
C559_M_S21	59	5	M	21	0	3	-0.040781	-0.538252
C559_M_S21	59	5	M	21	NA	4	-0.040781	-0.70269
C559_M_S21	59	5	M	21	0	5	-0.040781	0.432182
C559_M_S21	59	5	M	21	0	6	-0.040781	1.02264
C559_M_S21	59	5	M	21	0	7	-0.040781	0.693034
C559_M_S21	59	5	M	21	0	8	-0.040781	-0.366915
C559_M_S21	59	5	M	21	NA	9	-0.040781	-0.194589
C559_M_S21	59	5	M	21	NA	10	-0.040781	0
C559_M_S21	59	5	M	21	0	11	-0.040781	-0.70269
C559_M_S21	59	5	M	21	NA	12	-0.040781	1.02264
C559_M_S21	59	5	M	21	NA	13	-0.040781	-0.194589
C559_M_S21	59	5	M	21	NA	14	-0.040781	1.02264
C560_M_S20	60	5	M	20	1	1	-0.040781	0.432182
C560_M_S20	60	5	M	20	1	2	-0.040781	0.693034
C560_M_S20	60	5	M	20	1	3	-0.040781	-0.366915
C560_M_S20	60	5	M	20	NA	4	-0.040781	-0.538252
C560_M_S20	60	5	M	20	1	5	-0.040781	-0.70269
C560_M_S20	60	5	M	20	1	6	-0.040781	-0.194589
C560_M_S20	60	5	M	20	0	7	-0.040781	0.203165
C560_M_S20	60	5	M	20	0	8	-0.040781	1.02264
C560_M_S20	60	5	M	20	0	9	-0.040781	0
C560_M_S20	60	5	M	20	1	10	-0.040781	-0.538252
C560_M_S20	60	5	M	20	NA	11	-0.040781	-0.538252
C561_F_S20	61	5	F	20	0	1	-0.040781	1.02264
C561_F_S20	61	5	F	20	1	2	-0.040781	0.432182
C561_F_S20	61	5	F	20	1	3	-0.040781	0
C561_F_S20	61	5	F	20	0	4	-0.040781	-0.366915
C561_F_S20	61	5	F	20	1	5	-0.040781	-0.194589
C561_F_S20	61	5	F	20	1	6	-0.040781	-0.70269
C561_F_S20	61	5	F	20	0	7	-0.040781	0.693034
C561_F_S20	61	5	F	20	NA	8	-0.040781	-0.538252
C561_F_S20	61	5	F	20	0	9	-0.040781	0.203165
C561_F_S20	61	5	F	20	NA	10	-0.040781	1.02264
C561_F_S20	61	5	F	20	1	11	-0.040781	-0.538252
C562_F_S19	62	5	F	19	NA	1	-0.040781	0
C562_F_S19	62	5	F	19	0	2	-0.040781	0.693034
C562_F_S19	62	5	F	19	NA	3	-0.040781	-0.538252
C562_F_S19	62	5	F	19	NA	4	-0.040781	0.203165
C562_F_S19	62	5	F	19	1	5	-0.040781	-0.194589
C562_F_S19	62	5	F	19	NA	6	-0.040781	1.02264
C562_F_S19	62	5	F	19	NA	7	-0.040781	0.432182
C562_F_S19	62	5	F	19	NA	8	-0.040781	-0.70269
C562_F_S19	62	5	F	19	NA	9	-0.040781	-0.366915
C562_F_S19	62	5	F	19	0	10	-0.040781	0
C562_F_S19	62	5	F	19	0	11	-0.040781	-0.538252
C562_F_S19	62	5	F	19	0	12	-0.040781	0.203165
C562_F_S19	62	5	F	19	NA	13	-0.040781	-0.194589
C562_F_S19	62	5	F	19	NA	14	-0.040781	1.02264
C563_F_S19	63	5	F	19	1	1	-0.040781	-0.70269
C563_F_S19	63	5	F	19	1	2	-0.040781	1.02264
C563_F_S19	63	5	F	19	NA	3	-0.040781	0.693034
C563_F_S19	63	5	F	19	1	4	-0.040781	-0.538252
C563_F_S19	63	5	F	19	NA	5	-0.040781	-0.194589
C563_F_S19	63	5	F	19	0	6	-0.040781	0
C563_F_S19	63	5	F	19	0	7	-0.040781	0.432182
C563_F_S19	63	5	F	19	0	8	-0.040781	0.203165
C563_F_S19	63	5	F	19	1	9	-0.040781	-0.366915
C563_F_S19	63	5	F	19	NA	10	-0.040781	-0.70269
C563_F_S19	63	5	F	19	0	11	-0.040781	0.693034
C563_F_S19	63	5	F	19	0	12	-0.040781	-0.194589
C563_F_S19	63	5	F	19	NA	13	-0.040781	-0.366915
C564_M_S19	64	5	M	19	1	1	-0.040781	-0.70269
C564_M_S19	64	5	M	19	1	2	-0.040781	-0.538252
C564_M_S19	64	5	M	19	0	3	-0.040781	0.203165
C564_M_S19	64	5	M	19	1	4	-0.040781	0
C564_M_S19	64	5	M	19	0	5	-0.040781	0.693034
C564_M_S19	64	5	M	19	0	6	-0.040781	0.432182
C564_M_S19	64	5	M	19	0	7	-0.040781	1.02264
C564_M_S19	64	5	M	19	0	8	-0.040781	-0.366915
C564_M_S19	64	5	M	19	1	9	-0.040781	-0.194589
C564_M_S19	64	5	M	19	NA	10	-0.040781	-0.538252
C564_M_S19	64	5	M	19	NA	11	-0.040781	-0.538252
C565_M_S19	65	5	M	19	1	1	-0.040781	-0.194589
C565_M_S19	65	5	M	19	1	2	-0.040781	-0.366915
C565_M_S19	65	5	M	19	1	3	-0.040781	-0.538252
C565_M_S19	65	5	M	19	1	4	-0.040781	1.02264
C565_M_S19	65	5	M	19	NA	5	-0.040781	0.693034
C565_M_S19	65	5	M	19	1	6	-0.040781	0.203165
C565_M_S19	65	5	M	19	0	7	-0.040781	0.432182
C565_M_S19	65	5	M	19	0	8	-0.040781	0
C565_M_S19	65	5	M	19	1	9	-0.040781	-0.70269
C565_M_S19	65	5	M	19	NA	10	-0.040781	-0.366915
C565_M_S19	65	5	M	19	0	11	-0.040781	0.693034
C518_M_S29	18	5	M	29	0	1	-0.040781	-0.194589
C518_M_S29	18	5	M	29	1	2	-0.040781	-0.70269
C518_M_S29	18	5	M	29	0	3	-0.040781	-0.366915
C518_M_S29	18	5	M	29	0	4	-0.040781	0.432182
C518_M_S29	18	5	M	29	0	5	-0.040781	0
C518_M_S29	18	5	M	29	0	6	-0.040781	1.02264
C518_M_S29	18	5	M	29	0	7	-0.040781	-0.538252
C518_M_S29	18	5	M	29	1	8	-0.040781	0.693034
C518_M_S29	18	5	M	29	1	9	-0.040781	0.203165
C518_M_S29	18	5	M	29	NA	10	-0.040781	-0.70269
C518_M_S29	18	5	M	29	NA	11	-0.040781	-0.538252
C518_M_S29	18	5	M	29	NA	12	-0.040781	-0.538252
C566_M_S18	66	5	M	18	0	1	-0.040781	0.203165
C566_M_S18	66	5	M	18	1	2	-0.040781	0.693034
C566_M_S18	66	5	M	18	0	3	-0.040781	-0.366915
C566_M_S18	66	5	M	18	1	4	-0.040781	-0.194589
C566_M_S18	66	5	M	18	1	5	-0.040781	-0.70269
C566_M_S18	66	5	M	18	NA	6	-0.040781	1.02264
C566_M_S18	66	5	M	18	0	7	-0.040781	0
C566_M_S18	66	5	M	18	0	8	-0.040781	0.432182
C566_M_S18	66	5	M	18	1	9	-0.040781	-0.538252
C566_M_S18	66	5	M	18	0	10	-0.040781	1.02264
C567_M_S18	67	5	M	18	0	1	-0.040781	1.02264
C567_M_S18	67	5	M	18	1	2	-0.040781	-0.194589
C567_M_S18	67	5	M	18	0	3	-0.040781	-0.538252
C567_M_S18	67	5	M	18	0	4	-0.040781	0.693034
C567_M_S18	67	5	M	18	0	5	-0.040781	0
C567_M_S18	67	5	M	18	0	6	-0.040781	-0.366915
C567_M_S18	67	5	M	18	1	7	-0.040781	-0.70269
C567_M_S18	67	5	M	18	0	8	-0.040781	0.432182
C567_M_S18	67	5	M	18	0	9	-0.040781	0.203165
C568_M_S19	68	5	M	19	1	1	-0.040781	0.693034
C568_M_S19	68	5	M	19	1	2	-0.040781	0
C568_M_S19	68	5	M	19	1	3	-0.040781	-0.70269
C568_M_S19	68	5	M	19	1	4	-0.040781	-0.194589
C568_M_S19	68	5	M	19	0	5	-0.040781	0.203165
C568_M_S19	68	5	M	19	1	6	-0.040781	-0.366915
C568_M_S19	68	5	M	19	1	7	-0.040781	0.432182
C568_M_S19	68	5	M	19	0	8	-0.040781	1.02264
C568_M_S19	68	5	M	19	1	9	-0.040781	-0.538252
C568_M_S19	68	5	M	19	NA	10	-0.040781	0.693034
C568_M_S19	68	5	M	19	NA	11	-0.040781	0.432182
C569_F_S20	69	5	F	20	0	1	-0.040781	-0.538252
C569_F_S20	69	5	F	20	0	2	-0.040781	1.02264
C569_F_S20	69	5	F	20	1	3	-0.040781	-0.70269
C569_F_S20	69	5	F	20	0	4	-0.040781	0.432182
C569_F_S20	69	5	F	20	1	5	-0.040781	-0.194589
C569_F_S20	69	5	F	20	0	6	-0.040781	-0.366915
C569_F_S20	69	5	F	20	0	7	-0.040781	0.203165
C569_F_S20	69	5	F	20	1	8	-0.040781	0.693034
C569_F_S20	69	5	F	20	0	9	-0.040781	0
C569_F_S20	69	5	F	20	NA	10	-0.040781	-0.538252
C569_F_S20	69	5	F	20	NA	11	-0.040781	0.432182
C569_F_S20	69	5	F	20	NA	12	-0.040781	-0.366915
C569_F_S20	69	5	F	20	NA	13	-0.040781	-0.538252
C570_M_S20	70	5	M	20	0	1	-0.040781	0.693034
C570_M_S20	70	5	M	20	NA	2	-0.040781	0.432182
C570_M_S20	70	5	M	20	NA	3	-0.040781	-0.70269
C570_M_S20	70	5	M	20	NA	4	-0.040781	1.02264
C570_M_S20	70	5	M	20	0	5	-0.040781	0.203165
C570_M_S20	70	5	M	20	NA	6	-0.040781	0
C570_M_S20	70	5	M	20	NA	7	-0.040781	-0.538252
C570_M_S20	70	5	M	20	NA	8	-0.040781	-0.194589
C570_M_S20	70	5	M	20	NA	9	-0.040781	-0.366915
C570_M_S20	70	5	M	20	NA	10	-0.040781	0.693034
C570_M_S20	70	5	M	20	NA	11	-0.040781	-0.70269
C570_M_S20	70	5	M	20	NA	12	-0.040781	1.02264
C571_F_S19	71	5	F	19	0	1	-0.040781	0.203165
C571_F_S19	71	5	F	19	1	2	-0.040781	0.693034
C571_F_S19	71	5	F	19	1	3	-0.040781	-0.70269
C571_F_S19	71	5	F	19	1	4	-0.040781	-0.538252
C571_F_S19	71	5	F	19	1	5	-0.040781	1.02264
C571_F_S19	71	5	F	19	1	6	-0.040781	-0.194589
C571_F_S19	71	5	F	19	1	7	-0.040781	0.432182
C571_F_S19	71	5	F	19	1	8	-0.040781	0
C571_F_S19	71	5	F	19	1	9	-0.040781	-0.366915
C572_F_S19	72	5	F	19	0	1	-0.040781	-0.194589
C572_F_S19	72	5	F	19	1	2	-0.040781	-0.366915
C572_F_S19	72	5	F	19	1	3	-0.040781	0
C572_F_S19	72	5	F	19	1	4	-0.040781	0.693034
C572_F_S19	72	5	F	19	0	5	-0.040781	1.02264
C572_F_S19	72	5	F	19	1	6	-0.040781	-0.70269
C572_F_S19	72	5	F	19	1	7	-0.040781	0.432182
C572_F_S19	72	5	F	19	1	8	-0.040781	0.203165
C572_F_S19	72	5	F	19	1	9	-0.040781	-0.538252
C601_M_S27	1	6	M	27	1	1	-0.040781	0.203165
C601_M_S27	1	6	M	27	1	2	-0.040781	0.693034
C601_M_S27	1	6	M	27	0	3	-0.040781	-0.194589
C601_M_S27	1	6	M	27	0	4	-0.040781	1.02264
C601_M_S27	1	6	M	27	1	5	-0.040781	0.432182
C601_M_S27	1	6	M	27	0	6	-0.040781	-0.366915
C601_M_S27	1	6	M	27	0	7	-0.040781	-0.70269
C601_M_S27	1	6	M	27	0	8	-0.040781	0
C601_M_S27	1	6	M	27	0	9	-0.040781	-0.538252
C602_M_S30	2	6	M	30	1	1	-0.040781	1.02264
C602_M_S30	2	6	M	30	1	2	-0.040781	-0.194589
C602_M_S30	2	6	M	30	1	3	-0.040781	-0.70269
C602_M_S30	2	6	M	30	0	4	-0.040781	0
C602_M_S30	2	6	M	30	0	5	-0.040781	0.693034
C602_M_S30	2	6	M	30	1	6	-0.040781	0.203165
C602_M_S30	2	6	M	30	0	7	-0.040781	0.432182
C602_M_S30	2	6	M	30	1	8	-0.040781	-0.538252
C602_M_S30	2	6	M	30	1	9	-0.040781	-0.366915
C604_M_S26	4	6	M	26	0	1	-0.040781	-0.70269
C604_M_S26	4	6	M	26	NA	2	-0.040781	0.432182
C604_M_S26	4	6	M	26	0	3	-0.040781	0.693034
C604_M_S26	4	6	M	26	0	4	-0.040781	0.203165
C604_M_S26	4	6	M	26	0	5	-0.040781	-0.366915
C604_M_S26	4	6	M	26	1	6	-0.040781	1.02264
C604_M_S26	4	6	M	26	0	7	-0.040781	-0.194589
C604_M_S26	4	6	M	26	1	8	-0.040781	0
C604_M_S26	4	6	M	26	0	9	-0.040781	-0.538252
C604_M_S26	4	6	M	26	0	10	-0.040781	0.432182
C605_M_S24	5	6	M	24	NA	1	-0.040781	0.432182
C605_M_S24	5	6	M	24	NA	2	-0.040781	1.02264
C605_M_S24	5	6	M	24	0	3	-0.040781	0.203165
C605_M_S24	5	6	M	24	0	4	-0.040781	-0.70269
C605_M_S24	5	6	M	24	0	5	-0.040781	-0.538252
C605_M_S24	5	6	M	24	NA	6	-0.040781	-0.366915
C605_M_S24	5	6	M	24	0	7	-0.040781	-0.194589
C605_M_S24	5	6	M	24	1	8	-0.040781	0
C605_M_S24	5	6	M	24	0	9	-0.040781	0.693034
C605_M_S24	5	6	M	24	NA	10	-0.040781	0.432182
C605_M_S24	5	6	M	24	0	11	-0.040781	1.02264
C605_M_S24	5	6	M	24	NA	12	-0.040781	-0.538252
C605_M_S24	5	6	M	24	0	13	-0.040781	-0.366915
C605_M_S24	5	6	M	24	NA	14	-0.040781	-0.194589
C606_F_S26	6	6	F	26	1	1	-0.040781	-0.70269
C606_F_S26	6	6	F	26	1	2	-0.040781	0.203165
C606_F_S26	6	6	F	26	0	3	-0.040781	-0.366915
C606_F_S26	6	6	F	26	NA	4	-0.040781	0
C606_F_S26	6	6	F	26	1	5	-0.040781	1.02264
C606_F_S26	6	6	F	26	NA	6	-0.040781	0.432182
C606_F_S26	6	6	F	26	0	7	-0.040781	-0.194589
C606_F_S26	6	6	F	26	1	8	-0.040781	-0.538252
C606_F_S26	6	6	F	26	1	9	-0.040781	0.693034
C606_F_S26	6	6	F	26	NA	10	-0.040781	-0.70269
C606_F_S26	6	6	F	26	NA	11	-0.040781	-0.366915
C606_F_S26	6	6	F	26	0	12	-0.040781	0
C606_F_S26	6	6	F	26	NA	13	-0.040781	1.02264
C606_F_S26	6	6	F	26	1	14	-0.040781	0.432182
C573_F_S19	73	5	F	19	1	1	-0.040781	0
C573_F_S19	73	5	F	19	1	2	-0.040781	-0.366915
C573_F_S19	73	5	F	19	1	3	-0.040781	-0.194589
C573_F_S19	73	5	F	19	1	4	-0.040781	0.432182
C573_F_S19	73	5	F	19	0	5	-0.040781	-0.538252
C573_F_S19	73	5	F	19	NA	6	-0.040781	-0.70269
C573_F_S19	73	5	F	19	1	7	-0.040781	1.02264
C573_F_S19	73	5	F	19	0	8	-0.040781	0.203165
C573_F_S19	73	5	F	19	NA	9	-0.040781	0.693034
C573_F_S19	73	5	F	19	1	10	-0.040781	-0.70269
C573_F_S19	73	5	F	19	0	11	-0.040781	0.693034
C573_F_S19	73	5	F	19	NA	12	-0.040781	0.693034
C574_F_S20	74	5	F	20	0	1	-0.040781	-0.194589
C574_F_S20	74	5	F	20	0	2	-0.040781	0.203165
C574_F_S20	74	5	F	20	1	3	-0.040781	-0.538252
C574_F_S20	74	5	F	20	NA	4	-0.040781	0.693034
C574_F_S20	74	5	F	20	1	5	-0.040781	1.02264
C574_F_S20	74	5	F	20	1	6	-0.040781	-0.70269
C574_F_S20	74	5	F	20	1	7	-0.040781	0.432182
C574_F_S20	74	5	F	20	0	8	-0.040781	0
C574_F_S20	74	5	F	20	0	9	-0.040781	-0.366915
C574_F_S20	74	5	F	20	NA	10	-0.040781	-0.194589
C574_F_S20	74	5	F	20	NA	11	-0.040781	-0.538252
C574_F_S20	74	5	F	20	1	12	-0.040781	0.693034
C575_F_S19	75	5	F	19	1	1	-0.040781	-0.194589
C575_F_S19	75	5	F	19	0	2	-0.040781	-0.538252
C575_F_S19	75	5	F	19	0	3	-0.040781	0.203165
C575_F_S19	75	5	F	19	0	4	-0.040781	0
C575_F_S19	75	5	F	19	1	5	-0.040781	0.432182
C575_F_S19	75	5	F	19	1	6	-0.040781	-0.366915
C575_F_S19	75	5	F	19	0	7	-0.040781	0.693034
C575_F_S19	75	5	F	19	1	8	-0.040781	-0.70269
C575_F_S19	75	5	F	19	1	9	-0.040781	1.02264
C610_F_S27	10	6	F	27	NA	1	-0.040781	-0.538252
C610_F_S27	10	6	F	27	1	2	-0.040781	0.693034
C610_F_S27	10	6	F	27	0	3	-0.040781	0.203165
C610_F_S27	10	6	F	27	0	4	-0.040781	0
C610_F_S27	10	6	F	27	NA	5	-0.040781	-0.366915
C610_F_S27	10	6	F	27	0	6	-0.040781	-0.70269
C610_F_S27	10	6	F	27	1	7	-0.040781	1.02264
C610_F_S27	10	6	F	27	1	8	-0.040781	0.432182
C610_F_S27	10	6	F	27	0	9	-0.040781	-0.194589
C610_F_S27	10	6	F	27	0	10	-0.040781	-0.538252
C610_F_S27	10	6	F	27	0	11	-0.040781	-0.366915
C576_F_S18	76	5	F	18	1	1	-0.040781	-0.70269
C576_F_S18	76	5	F	18	1	2	-0.040781	-0.194589
C576_F_S18	76	5	F	18	1	3	-0.040781	1.02264
C576_F_S18	76	5	F	18	0	4	-0.040781	-0.366915
C576_F_S18	76	5	F	18	0	5	-0.040781	0.693034
C576_F_S18	76	5	F	18	1	6	-0.040781	0.432182
C576_F_S18	76	5	F	18	1	7	-0.040781	-0.538252
C576_F_S18	76	5	F	18	1	8	-0.040781	0.203165
C576_F_S18	76	5	F	18	NA	9	-0.040781	0
C576_F_S18	76	5	F	18	NA	10	-0.040781	-0.194589
C576_F_S18	76	5	F	18	NA	11	-0.040781	1.02264
C576_F_S18	76	5	F	18	NA	12	-0.040781	-0.366915
C576_F_S18	76	5	F	18	NA	13	-0.040781	0.693034
C576_F_S18	76	5	F	18	0	14	-0.040781	0
C611_F_S29	11	6	F	29	1	1	-0.040781	1.02264
C611_F_S29	11	6	F	29	0	2	-0.040781	0
C611_F_S29	11	6	F	29	0	3	-0.040781	-0.70269
C611_F_S29	11	6	F	29	1	4	-0.040781	-0.538252
C611_F_S29	11	6	F	29	0	5	-0.040781	0.203165
C611_F_S29	11	6	F	29	0	6	-0.040781	-0.366915
C611_F_S29	11	6	F	29	0	7	-0.040781	0.693034
C611_F_S29	11	6	F	29	0	8	-0.040781	0.432182
C611_F_S29	11	6	F	29	1	9	-0.040781	-0.194589
C611_F_S29	11	6	F	29	NA	10	-0.040781	0.203165
C611_F_S29	11	6	F	29	NA	11	-0.040781	-0.366915
C611_F_S29	11	6	F	29	NA	12	-0.040781	0.693034
C611_F_S29	11	6	F	29	NA	13	-0.040781	0.432182
C611_F_S29	11	6	F	29	NA	14	-0.040781	-0.194589
C612_F_S30	12	6	F	30	NA	1	-0.040781	0.693034
C612_F_S30	12	6	F	30	1	2	-0.040781	0.432182
C612_F_S30	12	6	F	30	NA	3	-0.040781	-0.366915
C612_F_S30	12	6	F	30	1	4	-0.040781	-0.538252
C612_F_S30	12	6	F	30	1	5	-0.040781	-0.70269
C612_F_S30	12	6	F	30	1	6	-0.040781	0
C612_F_S30	12	6	F	30	1	7	-0.040781	-0.194589
C612_F_S30	12	6	F	30	1	8	-0.040781	0.203165
C612_F_S30	12	6	F	30	0	9	-0.040781	1.02264
C612_F_S30	12	6	F	30	NA	10	-0.040781	0.432182
C612_F_S30	12	6	F	30	1	11	-0.040781	-0.366915
C612_F_S30	12	6	F	30	NA	12	-0.040781	-0.538252
C612_F_S30	12	6	F	30	NA	13	-0.040781	-0.70269
C612_F_S30	12	6	F	30	NA	14	-0.040781	1.02264
C577_M_S18	77	5	M	18	0	1	-0.040781	0
C577_M_S18	77	5	M	18	1	2	-0.040781	0.693034
C577_M_S18	77	5	M	18	1	3	-0.040781	-0.538252
C577_M_S18	77	5	M	18	1	4	-0.040781	1.02264
C577_M_S18	77	5	M	18	NA	5	-0.040781	-0.366915
C578_F_S18	78	5	F	18	0	1	-0.040781	0
C578_F_S18	78	5	F	18	0	2	-0.040781	0.693034
C578_F_S18	78	5	F	18	0	3	-0.040781	0.432182
C578_F_S18	78	5	F	18	1	4	-0.040781	-0.70269
C578_F_S18	78	5	F	18	0	5	-0.040781	-0.194589
C578_F_S18	78	5	F	18	0	6	-0.040781	1.02264
C578_F_S18	78	5	F	18	0	7	-0.040781	0.203165
C578_F_S18	78	5	F	18	1	8	-0.040781	-0.538252
C578_F_S18	78	5	F	18	0	9	-0.040781	-0.366915
C578_F_S18	78	5	F	18	NA	10	-0.040781	0
C579_F_S18	79	5	F	18	0	1	-0.040781	-0.366915
C579_F_S18	79	5	F	18	0	2	-0.040781	-0.70269
C579_F_S18	79	5	F	18	1	3	-0.040781	1.02264
C579_F_S18	79	5	F	18	1	4	-0.040781	-0.538252
C579_F_S18	79	5	F	18	1	5	-0.040781	-0.194589
C579_F_S18	79	5	F	18	0	6	-0.040781	0
C579_F_S18	79	5	F	18	0	7	-0.040781	0.432182
C579_F_S18	79	5	F	18	1	8	-0.040781	0.693034
C579_F_S18	79	5	F	18	0	9	-0.040781	0.203165
C579_F_S18	79	5	F	18	NA	10	-0.040781	-0.538252
C579_F_S18	79	5	F	18	NA	11	-0.040781	0.432182
C580_F_S18	80	5	F	18	NA	1	-0.040781	1.02264
C580_F_S18	80	5	F	18	0	2	-0.040781	0.693034
C580_F_S18	80	5	F	18	NA	3	-0.040781	-0.366915
C580_F_S18	80	5	F	18	1	4	-0.040781	0
C580_F_S18	80	5	F	18	1	5	-0.040781	-0.70269
C580_F_S18	80	5	F	18	0	6	-0.040781	0.203165
C580_F_S18	80	5	F	18	0	7	-0.040781	0.432182
C580_F_S18	80	5	F	18	1	8	-0.040781	-0.538252
C580_F_S18	80	5	F	18	1	9	-0.040781	-0.194589
C580_F_S18	80	5	F	18	0	10	-0.040781	1.02264
C580_F_S18	80	5	F	18	NA	11	-0.040781	0.693034

## Sheet: I only and I + P
Name	CrabID	Block	Sex	Size	Response	Order	Weber	PolOpp
C342_F_S28	42	3	F	28	1	1	-0.090618	0
C342_F_S28	42	3	F	28	0	2	-0.030651	-0.182891
C342_F_S28	42	3	F	28	0	3	-0.030651	0
C342_F_S28	42	3	F	28	1	4	-0.119929	0
C342_F_S28	42	3	F	28	1	5	-0.119929	-0.182891
C342_F_S28	42	3	F	28	1	6	-0.060858	-0.182891
C342_F_S28	42	3	F	28	0	7	0	-0.182891
C342_F_S28	42	3	F	28	1	8	-0.090618	-0.182891
C342_F_S28	42	3	F	28	0	9	0	0
C342_F_S28	42	3	F	28	1	10	-0.060858	0
C342_F_S28	42	3	F	28	NA	11	-0.060858	-0.182891
C342_F_S28	42	3	F	28	NA	12	0	0
C343_M_S23	43	3	M	23	NA	1	-0.119929	-0.182891
C343_M_S23	43	3	M	23	1	2	0	-0.182891
C343_M_S23	43	3	M	23	1	3	-0.090618	-0.182891
C343_M_S23	43	3	M	23	0	4	-0.030651	0
C343_M_S23	43	3	M	23	1	5	-0.119929	0
C343_M_S23	43	3	M	23	1	6	-0.060858	0
C343_M_S23	43	3	M	23	0	7	0	0
C343_M_S23	43	3	M	23	1	8	-0.090618	0
C343_M_S23	43	3	M	23	1	9	-0.060858	-0.182891
C343_M_S23	43	3	M	23	0	10	-0.030651	-0.182891
C343_M_S23	43	3	M	23	1	11	-0.119929	-0.182891
C343_M_S23	43	3	M	23	NA	12	0	-0.182891
C343_M_S23	43	3	M	23	NA	13	-0.119929	0
C344_F_S23	44	3	F	23	1	1	-0.060858	-0.182891
C344_F_S23	44	3	F	23	1	2	-0.030651	-0.182891
C344_F_S23	44	3	F	23	1	3	-0.090618	0
C344_F_S23	44	3	F	23	0	4	-0.119929	0
C344_F_S23	44	3	F	23	0	5	-0.119929	-0.182891
C344_F_S23	44	3	F	23	0	6	-0.030651	0
C344_F_S23	44	3	F	23	0	7	0	0
C344_F_S23	44	3	F	23	1	8	-0.090618	-0.182891
C344_F_S23	44	3	F	23	0	9	0	-0.182891
C344_F_S23	44	3	F	23	0	10	-0.060858	0
C345_M_S25	45	3	M	25	NA	1	0	-0.182891
C345_M_S25	45	3	M	25	1	2	-0.030651	0
C345_M_S25	45	3	M	25	1	3	-0.090618	-0.182891
C345_M_S25	45	3	M	25	1	4	-0.119929	0
C345_M_S25	45	3	M	25	1	5	-0.060858	-0.182891
C345_M_S25	45	3	M	25	1	6	-0.060858	0
C345_M_S25	45	3	M	25	1	7	-0.119929	-0.182891
C345_M_S25	45	3	M	25	0	8	-0.090618	0
C345_M_S25	45	3	M	25	1	9	-0.030651	-0.182891
C345_M_S25	45	3	M	25	0	10	0	0
C345_M_S25	45	3	M	25	1	11	0	-0.182891
C346_M_S26	46	3	M	26	0	1	0	0
C346_M_S26	46	3	M	26	0	2	-0.060858	-0.182891
C346_M_S26	46	3	M	26	0	3	-0.119929	0
C346_M_S26	46	3	M	26	1	4	-0.060858	0
C346_M_S26	46	3	M	26	1	5	-0.030651	-0.182891
C346_M_S26	46	3	M	26	0	6	0	-0.182891
C346_M_S26	46	3	M	26	1	7	-0.090618	0
C346_M_S26	46	3	M	26	0	8	-0.030651	0
C346_M_S26	46	3	M	26	1	9	-0.119929	-0.182891
C346_M_S26	46	3	M	26	1	10	-0.090618	-0.182891
C347_F_S27	47	3	F	27	0	1	-0.030651	-0.182891
C347_F_S27	47	3	F	27	1	2	-0.060858	-0.182891
C347_F_S27	47	3	F	27	1	3	-0.090618	0
C347_F_S27	47	3	F	27	0	4	-0.119929	0
C347_F_S27	47	3	F	27	1	5	-0.090618	-0.182891
C347_F_S27	47	3	F	27	1	6	-0.030651	0
C347_F_S27	47	3	F	27	0	7	-0.060858	0
C347_F_S27	47	3	F	27	0	8	0	0
C347_F_S27	47	3	F	27	1	9	0	-0.182891
C347_F_S27	47	3	F	27	0	10	-0.119929	-0.182891
C347_F_S27	47	3	F	27	NA	11	-0.060858	-0.182891
C347_F_S27	47	3	F	27	NA	12	-0.119929	0
C347_F_S27	47	3	F	27	NA	13	0	0
C347_F_S27	47	3	F	27	NA	14	-0.119929	-0.182891
C348_M_S24	48	3	M	24	1	1	-0.030651	-0.182891
C348_M_S24	48	3	M	24	1	2	-0.060858	-0.182891
C348_M_S24	48	3	M	24	1	3	-0.090618	-0.182891
C348_M_S24	48	3	M	24	1	4	-0.119929	-0.182891
C348_M_S24	48	3	M	24	1	5	-0.119929	0
C348_M_S24	48	3	M	24	0	6	0	0
C348_M_S24	48	3	M	24	1	7	-0.090618	0
C348_M_S24	48	3	M	24	0	8	0	-0.182891
C348_M_S24	48	3	M	24	0	9	-0.060858	0
C348_M_S24	48	3	M	24	0	10	-0.030651	0
C348_M_S24	48	3	M	24	NA	11	-0.119929	0
C349_F_S24	49	3	F	24	1	1	-0.119929	-0.182891
C349_F_S24	49	3	F	24	1	2	-0.060858	-0.182891
C349_F_S24	49	3	F	24	1	3	-0.090618	0
C349_F_S24	49	3	F	24	0	4	0	0
C349_F_S24	49	3	F	24	1	5	-0.119929	0
C349_F_S24	49	3	F	24	0	6	-0.030651	0
C349_F_S24	49	3	F	24	1	7	-0.060858	0
C349_F_S24	49	3	F	24	1	8	-0.090618	-0.182891
C349_F_S24	49	3	F	24	0	9	-0.030651	-0.182891
C349_F_S24	49	3	F	24	1	10	0	-0.182891
C350_M_S28	50	3	M	28	0	1	0	-0.182891
C350_M_S28	50	3	M	28	0	2	-0.090618	-0.182891
C350_M_S28	50	3	M	28	1	3	-0.090618	0
C350_M_S28	50	3	M	28	0	4	-0.030651	0
C350_M_S28	50	3	M	28	1	5	-0.119929	-0.182891
C350_M_S28	50	3	M	28	NA	6	-0.119929	0
C350_M_S28	50	3	M	28	1	7	-0.060858	-0.182891
C350_M_S28	50	3	M	28	1	8	-0.060858	0
C350_M_S28	50	3	M	28	0	9	0	0
C350_M_S28	50	3	M	28	0	10	-0.030651	-0.182891
C350_M_S28	50	3	M	28	NA	11	-0.119929	0
C350_M_S28	50	3	M	28	1	12	-0.119929	0
C328_M_S22	28	3	M	22	1	1	-0.060858	0
C328_M_S22	28	3	M	22	1	2	-0.030651	0
C328_M_S22	28	3	M	22	0	3	-0.060858	-0.182891
C328_M_S22	28	3	M	22	0	4	0	0
C328_M_S22	28	3	M	22	1	5	-0.119929	0
C328_M_S22	28	3	M	22	0	6	0	-0.182891
C328_M_S22	28	3	M	22	1	7	-0.090618	0
C328_M_S22	28	3	M	22	0	8	-0.119929	-0.182891
C328_M_S22	28	3	M	22	0	9	-0.030651	-0.182891
C328_M_S22	28	3	M	22	1	10	-0.090618	-0.182891
C328_M_S22	28	3	M	22	NA	11	-0.030651	-0.182891
C401_F_S28	1	4	F	28	1	1	-0.060858	-0.182891
C401_F_S28	1	4	F	28	1	2	-0.119929	-0.182891
C401_F_S28	1	4	F	28	1	3	-0.030651	-0.182891
C401_F_S28	1	4	F	28	1	4	-0.090618	-0.182891
C401_F_S28	1	4	F	28	0	5	0	0
C401_F_S28	1	4	F	28	1	6	-0.090618	0
C401_F_S28	1	4	F	28	0	7	-0.030651	0
C401_F_S28	1	4	F	28	1	8	-0.119929	0
C401_F_S28	1	4	F	28	1	9	0	-0.182891
C401_F_S28	1	4	F	28	0	10	-0.060858	0
C401_F_S28	1	4	F	28	NA	11	-0.060858	0
C402_F_S26	2	4	F	26	NA	1	-0.090618	0
C402_F_S26	2	4	F	26	0	2	-0.030651	0
C402_F_S26	2	4	F	26	1	3	-0.119929	-0.182891
C402_F_S26	2	4	F	26	0	4	0	0
C402_F_S26	2	4	F	26	0	5	0	-0.182891
C402_F_S26	2	4	F	26	1	6	-0.090618	-0.182891
C402_F_S26	2	4	F	26	0	7	-0.060858	0
C402_F_S26	2	4	F	26	0	8	-0.030651	-0.182891
C402_F_S26	2	4	F	26	0	9	-0.119929	0
C402_F_S26	2	4	F	26	NA	10	-0.060858	-0.182891
C402_F_S26	2	4	F	26	1	11	-0.090618	0
C402_F_S26	2	4	F	26	NA	12	-0.119929	0
C402_F_S26	2	4	F	26	NA	13	-0.119929	0
C404_F_S25	4	4	F	25	0	1	-0.119929	-0.182891
C404_F_S25	4	4	F	25	0	2	-0.060858	0
C404_F_S25	4	4	F	25	1	3	-0.119929	0
C404_F_S25	4	4	F	25	1	4	-0.090618	0
C404_F_S25	4	4	F	25	NA	5	0	0
C404_F_S25	4	4	F	25	NA	6	-0.030651	0
C404_F_S25	4	4	F	25	1	7	0	-0.182891
C404_F_S25	4	4	F	25	1	8	-0.030651	-0.182891
C404_F_S25	4	4	F	25	1	9	-0.060858	-0.182891
C404_F_S25	4	4	F	25	NA	10	-0.090618	-0.182891
C404_F_S25	4	4	F	25	0	11	0	0
C404_F_S25	4	4	F	25	1	12	-0.030651	0
C404_F_S25	4	4	F	25	1	13	-0.090618	-0.182891
C403_M_S29	3	4	M	29	NA	1	-0.090618	0
C403_M_S29	3	4	M	29	1	2	-0.090618	-0.182891
C403_M_S29	3	4	M	29	1	3	-0.030651	-0.182891
C403_M_S29	3	4	M	29	1	4	-0.030651	0
C403_M_S29	3	4	M	29	0	5	0	0
C403_M_S29	3	4	M	29	1	6	-0.119929	0
C403_M_S29	3	4	M	29	1	7	-0.060858	-0.182891
C403_M_S29	3	4	M	29	1	8	-0.119929	-0.182891
C403_M_S29	3	4	M	29	0	9	0	-0.182891
C403_M_S29	3	4	M	29	1	10	-0.060858	0
C403_M_S29	3	4	M	29	NA	11	-0.090618	0
C403_M_S29	3	4	M	29	NA	12	-0.030651	0
C403_M_S29	3	4	M	29	0	13	-0.090618	0
C405_M_S29	5	4	M	29	1	1	-0.030651	0
C405_M_S29	5	4	M	29	1	2	-0.090618	-0.182891
C405_M_S29	5	4	M	29	1	3	-0.119929	0
C405_M_S29	5	4	M	29	1	4	-0.060858	0
C405_M_S29	5	4	M	29	1	5	-0.090618	0
C405_M_S29	5	4	M	29	NA	6	-0.030651	-0.182891
C405_M_S29	5	4	M	29	0	7	0	0
C405_M_S29	5	4	M	29	1	8	-0.119929	-0.182891
C405_M_S29	5	4	M	29	1	9	-0.060858	-0.182891
C405_M_S29	5	4	M	29	0	10	0	-0.182891
C405_M_S29	5	4	M	29	1	11	-0.030651	-0.182891
C406_M_S30	6	4	M	30	1	1	-0.030651	-0.182891
C406_M_S30	6	4	M	30	0	2	-0.030651	0
C406_M_S30	6	4	M	30	1	3	-0.060858	0
C406_M_S30	6	4	M	30	0	4	0	-0.182891
C406_M_S30	6	4	M	30	0	5	-0.060858	-0.182891
C406_M_S30	6	4	M	30	0	6	0	0
C406_M_S30	6	4	M	30	0	7	-0.119929	0
C406_M_S30	6	4	M	30	1	8	-0.090618	0
C406_M_S30	6	4	M	30	1	9	-0.090618	-0.182891
C406_M_S30	6	4	M	30	0	10	-0.119929	-0.182891
C407_F_S26	7	4	F	26	1	1	-0.060858	-0.182891
C407_F_S26	7	4	F	26	1	2	-0.090618	-0.182891
C407_F_S26	7	4	F	26	1	3	-0.030651	-0.182891
C407_F_S26	7	4	F	26	1	4	-0.060858	0
C407_F_S26	7	4	F	26	1	5	-0.119929	-0.182891
C407_F_S26	7	4	F	26	0	6	0	-0.182891
C407_F_S26	7	4	F	26	1	7	-0.090618	0
C407_F_S26	7	4	F	26	1	8	-0.119929	0
C407_F_S26	7	4	F	26	0	9	0	0
C407_F_S26	7	4	F	26	1	10	-0.030651	0
C408_M_S27	8	4	M	27	1	1	0	-0.182891
C408_M_S27	8	4	M	27	1	2	-0.090618	-0.182891
C408_M_S27	8	4	M	27	1	3	-0.060858	0
C408_M_S27	8	4	M	27	0	4	-0.090618	0
C408_M_S27	8	4	M	27	1	5	-0.060858	-0.182891
C408_M_S27	8	4	M	27	0	6	0	0
C408_M_S27	8	4	M	27	1	7	-0.119929	0
C408_M_S27	8	4	M	27	1	8	-0.119929	-0.182891
C408_M_S27	8	4	M	27	0	9	-0.030651	0
C408_M_S27	8	4	M	27	NA	10	-0.030651	-0.182891
C408_M_S27	8	4	M	27	NA	11	-0.090618	-0.182891
C408_M_S27	8	4	M	27	NA	12	-0.030651	-0.182891
C408_M_S27	8	4	M	27	NA	13	-0.090618	-0.182891
C408_M_S27	8	4	M	27	NA	14	-0.030651	-0.182891
C409_M_S22	9	4	M	22	1	1	-0.090618	-0.182891
C409_M_S22	9	4	M	22	NA	2	-0.060858	0
C409_M_S22	9	4	M	22	NA	3	-0.030651	-0.182891
C409_M_S22	9	4	M	22	0	4	0	0
C409_M_S22	9	4	M	22	NA	5	-0.030651	0
C409_M_S22	9	4	M	22	NA	6	-0.060858	-0.182891
C410_M_S21	10	4	M	21	NA	1	-0.090618	0
C410_M_S21	10	4	M	21	1	2	0	-0.182891
C410_M_S21	10	4	M	21	1	3	-0.030651	0
C410_M_S21	10	4	M	21	0	4	-0.060858	0
C410_M_S21	10	4	M	21	1	5	0	0
C410_M_S21	10	4	M	21	1	6	-0.090618	-0.182891
C410_M_S21	10	4	M	21	1	7	-0.119929	-0.182891
C410_M_S21	10	4	M	21	1	8	-0.030651	-0.182891
C410_M_S21	10	4	M	21	1	9	-0.119929	0
C410_M_S21	10	4	M	21	NA	10	-0.060858	-0.182891
C410_M_S21	10	4	M	21	1	11	-0.090618	0
C410_M_S21	10	4	M	21	NA	12	0	-0.182891
C410_M_S21	10	4	M	21	0	13	-0.060858	-0.182891
C411_F_S26	11	4	F	26	1	1	-0.060858	-0.182891
C411_F_S26	11	4	F	26	NA	2	-0.030651	0
C411_F_S26	11	4	F	26	NA	3	-0.090618	0
C411_F_S26	11	4	F	26	0	4	-0.030651	-0.182891
C411_F_S26	11	4	F	26	1	5	-0.119929	-0.182891
C411_F_S26	11	4	F	26	0	6	-0.090618	-0.182891
C411_F_S26	11	4	F	26	0	7	-0.060858	0
C411_F_S26	11	4	F	26	0	8	0	-0.182891
C411_F_S26	11	4	F	26	1	9	-0.119929	0
C411_F_S26	11	4	F	26	0	10	0	0
C411_F_S26	11	4	F	26	0	11	-0.030651	0
C411_F_S26	11	4	F	26	0	12	-0.090618	0
C412_M_S29	12	4	M	29	0	1	-0.030651	0
C412_M_S29	12	4	M	29	0	2	-0.060858	-0.182891
C412_M_S29	12	4	M	29	1	3	-0.060858	0
C412_M_S29	12	4	M	29	NA	4	-0.119929	0
C412_M_S29	12	4	M	29	1	5	-0.119929	-0.182891
C412_M_S29	12	4	M	29	0	6	-0.030651	-0.182891
C412_M_S29	12	4	M	29	1	7	-0.090618	-0.182891
C412_M_S29	12	4	M	29	0	8	0	-0.182891
C412_M_S29	12	4	M	29	1	9	-0.090618	0
C412_M_S29	12	4	M	29	0	10	0	0
C412_M_S29	12	4	M	29	NA	11	-0.119929	0
C412_M_S29	12	4	M	29	NA	12	0	-0.182891
C412_M_S29	12	4	M	29	1	13	-0.119929	0
C412_M_S29	12	4	M	29	NA	14	0	-0.182891
C413_F_S26	13	4	F	26	1	1	-0.060858	0
C413_F_S26	13	4	F	26	0	2	-0.030651	-0.182891
C413_F_S26	13	4	F	26	1	3	-0.119929	-0.182891
C413_F_S26	13	4	F	26	0	4	0	-0.182891
C413_F_S26	13	4	F	26	0	5	-0.030651	0
C413_F_S26	13	4	F	26	0	6	-0.060858	-0.182891
C413_F_S26	13	4	F	26	1	7	-0.119929	0
C413_F_S26	13	4	F	26	0	8	0	0
C413_F_S26	13	4	F	26	1	9	-0.090618	0
C413_F_S26	13	4	F	26	1	10	-0.090618	-0.182891
C413_F_S26	13	4	F	26	NA	11	-0.060858	0
C413_F_S26	13	4	F	26	NA	12	-0.119929	-0.182891
C413_F_S26	13	4	F	26	NA	13	-0.090618	0
C414_M_S26	14	4	M	26	1	1	-0.119929	0
C414_M_S26	14	4	M	26	1	2	-0.119929	-0.182891
C414_M_S26	14	4	M	26	1	3	-0.090618	-0.182891
C414_M_S26	14	4	M	26	0	4	-0.030651	-0.182891
C414_M_S26	14	4	M	26	0	5	-0.060858	-0.182891
C414_M_S26	14	4	M	26	1	6	-0.030651	0
C414_M_S26	14	4	M	26	0	7	0	-0.182891
C414_M_S26	14	4	M	26	1	8	-0.060858	0
C414_M_S26	14	4	M	26	1	9	0	0
C414_M_S26	14	4	M	26	1	10	-0.090618	0
C414_M_S26	14	4	M	26	NA	11	-0.119929	0
C414_M_S26	14	4	M	26	NA	12	-0.090618	0
C415_M_S27	15	4	M	27	0	1	-0.030651	0
C415_M_S27	15	4	M	27	NA	2	0	-0.182891
C415_M_S27	15	4	M	27	1	3	-0.090618	-0.182891
C415_M_S27	15	4	M	27	1	4	-0.119929	0
C415_M_S27	15	4	M	27	1	5	-0.060858	-0.182891
C415_M_S27	15	4	M	27	0	6	0	0
C415_M_S27	15	4	M	27	1	7	-0.060858	0
C415_M_S27	15	4	M	27	1	8	-0.119929	-0.182891
C415_M_S27	15	4	M	27	0	9	-0.090618	0
C415_M_S27	15	4	M	27	0	10	-0.030651	-0.182891
C415_M_S27	15	4	M	27	NA	11	-0.030651	0
C415_M_S27	15	4	M	27	1	12	0	-0.182891
C415_M_S27	15	4	M	27	NA	13	-0.090618	-0.182891
C415_M_S27	15	4	M	27	NA	14	-0.060858	-0.182891
C416_M_S28	16	4	M	28	0	1	-0.060858	0
C416_M_S28	16	4	M	28	1	2	-0.119929	0
C416_M_S28	16	4	M	28	1	3	-0.030651	0
C416_M_S28	16	4	M	28	1	4	-0.090618	0
C416_M_S28	16	4	M	28	0	5	-0.030651	-0.182891
C416_M_S28	16	4	M	28	1	6	-0.090618	-0.182891
C416_M_S28	16	4	M	28	1	7	-0.060858	-0.182891
C416_M_S28	16	4	M	28	1	8	-0.119929	-0.182891
C416_M_S28	16	4	M	28	0	9	0	-0.182891
C416_M_S28	16	4	M	28	0	10	0	0
C417_M_S28	17	4	M	28	0	1	-0.030651	-0.182891
C417_M_S28	17	4	M	28	0	2	0	0
C417_M_S28	17	4	M	28	0	3	-0.119929	0
C417_M_S28	17	4	M	28	0	4	-0.060858	0
C417_M_S28	17	4	M	28	0	5	-0.030651	0
C417_M_S28	17	4	M	28	1	6	-0.090618	-0.182891
C417_M_S28	17	4	M	28	0	7	-0.060858	-0.182891
C417_M_S28	17	4	M	28	NA	8	-0.090618	0
C417_M_S28	17	4	M	28	0	9	0	-0.182891
C417_M_S28	17	4	M	28	1	10	-0.119929	-0.182891
C417_M_S28	17	4	M	28	NA	11	-0.030651	-0.182891
C417_M_S28	17	4	M	28	0	12	-0.090618	0
C417_M_S28	17	4	M	28	NA	13	0	-0.182891
C419_M_S28	19	4	M	28	NA	1	-0.090618	0
C419_M_S28	19	4	M	28	1	2	-0.060858	0
C419_M_S28	19	4	M	28	NA	3	-0.119929	0
C419_M_S28	19	4	M	28	0	4	0	-0.182891
C419_M_S28	19	4	M	28	1	5	-0.119929	-0.182891
C419_M_S28	19	4	M	28	0	6	-0.030651	-0.182891
C419_M_S28	19	4	M	28	1	7	-0.030651	0
C419_M_S28	19	4	M	28	1	8	-0.090618	-0.182891
C419_M_S28	19	4	M	28	NA	9	-0.060858	-0.182891
C419_M_S28	19	4	M	28	0	10	0	0
C419_M_S28	19	4	M	28	1	11	-0.090618	0
C419_M_S28	19	4	M	28	1	12	-0.119929	0
C419_M_S28	19	4	M	28	1	13	-0.060858	-0.182891
C420_M_S26	20	4	M	26	1	1	0	-0.182891
C420_M_S26	20	4	M	26	0	2	-0.030651	0
C420_M_S26	20	4	M	26	0	3	-0.119929	0
C420_M_S26	20	4	M	26	0	4	-0.060858	-0.182891
C420_M_S26	20	4	M	26	NA	5	-0.119929	-0.182891
C420_M_S26	20	4	M	26	0	6	-0.060858	0
C420_M_S26	20	4	M	26	1	7	-0.090618	0
C420_M_S26	20	4	M	26	0	8	0	0
C420_M_S26	20	4	M	26	0	9	-0.090618	-0.182891
C420_M_S26	20	4	M	26	1	10	-0.030651	-0.182891
C421_M_S21	21	4	M	21	0	1	0	0
C421_M_S21	21	4	M	21	0	2	-0.030651	-0.182891
C421_M_S21	21	4	M	21	1	3	-0.060858	-0.182891
C421_M_S21	21	4	M	21	0	4	0	-0.182891
C421_M_S21	21	4	M	21	1	5	-0.119929	-0.182891
C421_M_S21	21	4	M	21	1	6	-0.090618	-0.182891
C421_M_S21	21	4	M	21	1	7	-0.060858	0
C421_M_S21	21	4	M	21	0	8	-0.030651	0
C421_M_S21	21	4	M	21	1	9	-0.090618	0
C421_M_S21	21	4	M	21	1	10	-0.119929	0
C421_M_S21	21	4	M	21	NA	11	-0.030651	0
C422_M_S34	22	4	M	34	NA	1	-0.060858	0
C422_M_S34	22	4	M	34	0	2	-0.090618	-0.182891
C422_M_S34	22	4	M	34	0	3	0	-0.182891
C422_M_S34	22	4	M	34	1	4	-0.090618	0
C422_M_S34	22	4	M	34	1	5	-0.030651	-0.182891
C422_M_S34	22	4	M	34	1	6	-0.060858	-0.182891
C422_M_S34	22	4	M	34	1	7	-0.119929	0
C422_M_S34	22	4	M	34	0	8	0	0
C422_M_S34	22	4	M	34	0	9	-0.119929	-0.182891
C422_M_S34	22	4	M	34	0	10	-0.030651	0
C422_M_S34	22	4	M	34	1	11	-0.060858	0
C423_M_S28	23	4	M	28	1	1	-0.030651	0
C423_M_S28	23	4	M	28	0	2	-0.119929	0
C423_M_S28	23	4	M	28	0	3	0	-0.182891
C423_M_S28	23	4	M	28	1	4	-0.090618	0
C423_M_S28	23	4	M	28	NA	5	-0.090618	-0.182891
C423_M_S28	23	4	M	28	NA	6	-0.060858	0
C423_M_S28	23	4	M	28	NA	7	-0.119929	-0.182891
C423_M_S28	23	4	M	28	0	8	-0.060858	-0.182891
C423_M_S28	23	4	M	28	0	9	0	0
C423_M_S28	23	4	M	28	1	10	-0.030651	-0.182891
C423_M_S28	23	4	M	28	NA	11	-0.030651	0
C423_M_S28	23	4	M	28	1	12	-0.090618	-0.182891
C423_M_S28	23	4	M	28	1	13	-0.060858	0
C423_M_S28	23	4	M	28	NA	14	0	0
C424_F_S24	24	4	F	24	1	1	-0.030651	0
C424_F_S24	24	4	F	24	0	2	0	-0.182891
C424_F_S24	24	4	F	24	0	3	0	0
C424_F_S24	24	4	F	24	1	4	-0.090618	-0.182891
C424_F_S24	24	4	F	24	0	5	-0.090618	0
C424_F_S24	24	4	F	24	0	6	-0.060858	0
C424_F_S24	24	4	F	24	1	7	-0.119929	-0.182891
C424_F_S24	24	4	F	24	1	8	-0.119929	0
C424_F_S24	24	4	F	24	1	9	-0.030651	-0.182891
C424_F_S24	24	4	F	24	NA	10	-0.060858	-0.182891
C424_F_S24	24	4	F	24	NA	11	-0.030651	0
C424_F_S24	24	4	F	24	0	12	-0.060858	-0.182891
C424_F_S24	24	4	F	24	NA	13	-0.030651	0
C425_M_S29	25	4	M	29	NA	1	-0.119929	0
C425_M_S29	25	4	M	29	1	2	-0.030651	0
C425_M_S29	25	4	M	29	0	3	-0.090618	0
C425_M_S29	25	4	M	29	0	4	-0.060858	0
C425_M_S29	25	4	M	29	1	5	-0.090618	-0.182891
C425_M_S29	25	4	M	29	0	6	0	-0.182891
C425_M_S29	25	4	M	29	0	7	-0.060858	-0.182891
C425_M_S29	25	4	M	29	1	8	-0.030651	-0.182891
C425_M_S29	25	4	M	29	0	9	0	0
C425_M_S29	25	4	M	29	1	10	-0.119929	-0.182891
C425_M_S29	25	4	M	29	1	11	-0.119929	0
C425_M_S29	25	4	M	29	NA	12	-0.030651	0
C428_M_S23	28	4	M	23	NA	1	-0.060858	-0.182891
C428_M_S23	28	4	M	23	0	2	-0.030651	0
C428_M_S23	28	4	M	23	1	3	-0.030651	-0.182891
C428_M_S23	28	4	M	23	1	4	-0.119929	0
C428_M_S23	28	4	M	23	1	5	-0.119929	-0.182891
C428_M_S23	28	4	M	23	1	6	-0.090618	0
C428_M_S23	28	4	M	23	0	7	0	-0.182891
C428_M_S23	28	4	M	23	0	8	0	0
C428_M_S23	28	4	M	23	1	9	-0.090618	-0.182891
C428_M_S23	28	4	M	23	1	10	-0.060858	0
C428_M_S23	28	4	M	23	1	11	-0.060858	-0.182891
C428_M_S23	28	4	M	23	NA	12	-0.090618	0
C428_M_S23	28	4	M	23	NA	13	-0.090618	-0.182891
C429_M_S28	29	4	M	28	1	1	-0.090618	0
C429_M_S28	29	4	M	28	1	2	-0.060858	0
C429_M_S28	29	4	M	28	1	3	-0.030651	0
C429_M_S28	29	4	M	28	1	4	-0.030651	-0.182891
C429_M_S28	29	4	M	28	0	5	-0.060858	-0.182891
C429_M_S28	29	4	M	28	1	6	-0.119929	0
C429_M_S28	29	4	M	28	1	7	-0.090618	-0.182891
C429_M_S28	29	4	M	28	1	8	-0.119929	-0.182891
C429_M_S28	29	4	M	28	0	9	0	0
C429_M_S28	29	4	M	28	NA	10	0	-0.182891
C429_M_S28	29	4	M	28	NA	11	-0.060858	-0.182891
C429_M_S28	29	4	M	28	0	12	0	-0.182891
C430_M_S31	30	4	M	31	1	1	0	0
C430_M_S31	30	4	M	31	0	2	-0.060858	0
C430_M_S31	30	4	M	31	0	3	-0.090618	-0.182891
C430_M_S31	30	4	M	31	1	4	-0.119929	-0.182891
C430_M_S31	30	4	M	31	0	5	-0.030651	-0.182891
C430_M_S31	30	4	M	31	0	6	-0.030651	0
C430_M_S31	30	4	M	31	0	7	0	-0.182891
C430_M_S31	30	4	M	31	1	8	-0.119929	0
C430_M_S31	30	4	M	31	1	9	-0.090618	0
C430_M_S31	30	4	M	31	1	10	-0.060858	-0.182891
C430_M_S31	30	4	M	31	NA	11	0	-0.182891
C431_F_S26	31	4	F	26	NA	1	-0.060858	-0.182891
C431_F_S26	31	4	F	26	1	2	-0.030651	-0.182891
C431_F_S26	31	4	F	26	1	3	-0.119929	-0.182891
C431_F_S26	31	4	F	26	NA	4	-0.090618	-0.182891
C431_F_S26	31	4	F	26	1	5	0	-0.182891
C431_F_S26	31	4	F	26	1	6	-0.060858	0
C431_F_S26	31	4	F	26	1	7	-0.030651	0
C431_F_S26	31	4	F	26	1	8	-0.119929	0
C431_F_S26	31	4	F	26	NA	9	0	0
C431_F_S26	31	4	F	26	1	10	-0.090618	0
C431_F_S26	31	4	F	26	1	11	-0.060858	-0.182891
C431_F_S26	31	4	F	26	NA	12	-0.119929	-0.182891
C431_F_S26	31	4	F	26	0	13	0	0
C431_F_S26	31	4	F	26	NA	14	-0.119929	-0.182891
C433_M_S27	33	4	M	27	NA	1	-0.090618	-0.182891
C433_M_S27	33	4	M	27	1	2	-0.119929	-0.182891
C433_M_S27	33	4	M	27	NA	3	-0.030651	-0.182891
C433_M_S27	33	4	M	27	NA	4	-0.090618	0
C433_M_S27	33	4	M	27	NA	5	-0.060858	0
C433_M_S27	33	4	M	27	0	6	-0.119929	0
C433_M_S27	33	4	M	27	1	7	-0.060858	-0.182891
C433_M_S27	33	4	M	27	0	8	0	0
C433_M_S27	33	4	M	27	NA	9	0	-0.182891
C433_M_S27	33	4	M	27	NA	10	-0.030651	0
C433_M_S27	33	4	M	27	1	11	-0.090618	-0.182891
C433_M_S27	33	4	M	27	1	12	-0.030651	-0.182891
C433_M_S27	33	4	M	27	1	13	-0.090618	0
C433_M_S27	33	4	M	27	NA	14	-0.060858	0

## Sheet: Combinations of I and P
Name	CrabID	Block	Sex	Size	Response	Order	Weber	PolOpp	Treatment
C326_M_S23	26	3	M	23	0	1	0	-0.261977	Pb
C326_M_S23	26	3	M	23	NA	2	-0.016239	-0.12983	Ia+Pa
C326_M_S23	26	3	M	23	1	3	-0.045327	-0.261977	Ib+Pb
C326_M_S23	26	3	M	23	0	4	0	0	C
C326_M_S23	26	3	M	23	1	5	-0.045327	-0.12983	Ib+Pa
C326_M_S23	26	3	M	23	1	6	-0.045327	0	Ib
C326_M_S23	26	3	M	23	1	7	-0.016239	-0.261977	Ia+Pb
C326_M_S23	26	3	M	23	1	8	-0.016239	0	Ia
C326_M_S23	26	3	M	23	0	9	0	-0.12983	Pa
C326_M_S23	26	3	M	23	NA	10	0	-0.261977	Pb
C326_M_S23	26	3	M	23	1	11	-0.016239	-0.12983	Ia+Pa
C327_F_S22	27	3	F	22	0	1	-0.045327	0	Ib
C327_F_S22	27	3	F	22	0	2	0	0	C
C327_F_S22	27	3	F	22	1	3	-0.045327	-0.12983	Ib+Pa
C327_F_S22	27	3	F	22	0	4	0	-0.12983	Pa
C327_F_S22	27	3	F	22	0	5	0	-0.261977	Pb
C327_F_S22	27	3	F	22	1	6	-0.045327	-0.261977	Ib+Pb
C327_F_S22	27	3	F	22	0	7	-0.016239	-0.261977	Ia+Pb
C327_F_S22	27	3	F	22	0	8	-0.016239	0	Ia
C327_F_S22	27	3	F	22	0	9	-0.016239	-0.12983	Ia+Pa
C327_F_S22	27	3	F	22	NA	10	0	0	C
C329_M_S20	29	3	M	20	1	1	0	-0.261977	Pb
C329_M_S20	29	3	M	20	0	2	-0.045327	-0.261977	Ib+Pb
C329_M_S20	29	3	M	20	0	3	0	0	C
C329_M_S20	29	3	M	20	0	4	-0.016239	0	Ia
C329_M_S20	29	3	M	20	1	5	-0.045327	0	Ib
C329_M_S20	29	3	M	20	0	6	-0.016239	-0.12983	Ia+Pa
C329_M_S20	29	3	M	20	0	7	-0.016239	-0.261977	Ia+Pb
C329_M_S20	29	3	M	20	0	8	-0.045327	-0.12983	Ib+Pa
C329_M_S20	29	3	M	20	0	9	0	-0.12983	Pa
C329_M_S20	29	3	M	20	NA	10	-0.016239	0	Ia
C329_M_S20	29	3	M	20	NA	11	-0.045327	0	Ib
C330_M_S30	30	3	M	30	1	1	-0.045327	0	Ib
C330_M_S30	30	3	M	30	0	2	0	-0.12983	Pa
C330_M_S30	30	3	M	30	0	3	0	0	C
C330_M_S30	30	3	M	30	1	4	-0.045327	-0.12983	Ib+Pa
C330_M_S30	30	3	M	30	0	5	-0.045327	-0.261977	Ib+Pb
C330_M_S30	30	3	M	30	1	6	-0.016239	-0.12983	Ia+Pa
C330_M_S30	30	3	M	30	0	7	-0.016239	0	Ia
C330_M_S30	30	3	M	30	NA	8	0	-0.261977	Pb
C330_M_S30	30	3	M	30	0	9	-0.016239	-0.261977	Ia+Pb
C330_M_S30	30	3	M	30	NA	10	-0.045327	0	Ib
C330_M_S30	30	3	M	30	NA	11	0	-0.12983	Pa
C330_M_S30	30	3	M	30	NA	12	-0.045327	-0.12983	Ib+Pa
C330_M_S30	30	3	M	30	NA	13	-0.016239	-0.12983	Ia+Pa
C330_M_S30	30	3	M	30	NA	14	-0.016239	0	Ia
C331_M_S24	31	3	M	24	1	1	0	-0.12983	Pa
C331_M_S24	31	3	M	24	0	2	-0.045327	0	Ib
C331_M_S24	31	3	M	24	0	3	0	0	C
C331_M_S24	31	3	M	24	0	4	-0.016239	-0.12983	Ia+Pa
C331_M_S24	31	3	M	24	1	5	-0.045327	-0.261977	Ib+Pb
C331_M_S24	31	3	M	24	0	6	0	-0.261977	Pb
C331_M_S24	31	3	M	24	0	7	-0.045327	-0.12983	Ib+Pa
C331_M_S24	31	3	M	24	0	8	-0.016239	-0.261977	Ia+Pb
C331_M_S24	31	3	M	24	0	9	-0.016239	0	Ia
C331_M_S24	31	3	M	24	NA	10	0	-0.12983	Pa
C331_M_S24	31	3	M	24	NA	11	-0.016239	-0.12983	Ia+Pa
C331_M_S24	31	3	M	24	NA	12	0	-0.261977	Pb
C331_M_S24	31	3	M	24	NA	13	-0.045327	-0.12983	Ib+Pa
C331_M_S24	31	3	M	24	NA	14	-0.016239	0	Ia
C332_M_S30	32	3	M	30	1	1	-0.016239	-0.261977	Ia+Pb
C332_M_S30	32	3	M	30	1	2	-0.045327	-0.261977	Ib+Pb
C332_M_S30	32	3	M	30	1	3	-0.016239	-0.12983	Ia+Pa
C332_M_S30	32	3	M	30	0	4	0	0	C
C332_M_S30	32	3	M	30	1	5	-0.045327	0	Ib
C332_M_S30	32	3	M	30	1	6	-0.045327	-0.12983	Ib+Pa
C332_M_S30	32	3	M	30	1	7	-0.016239	0	Ia
C332_M_S30	32	3	M	30	1	8	0	-0.261977	Pb
C332_M_S30	32	3	M	30	0	9	0	-0.12983	Pa
C332_M_S30	32	3	M	30	NA	10	-0.045327	-0.261977	Ib+Pb
C332_M_S30	32	3	M	30	NA	11	-0.045327	0	Ib
C332_M_S30	32	3	M	30	NA	12	-0.045327	0	Ib
C333_F_S24	33	3	F	24	1	1	-0.016239	-0.12983	Ia+Pa
C333_F_S24	33	3	F	24	0	2	0	-0.12983	Pa
C333_F_S24	33	3	F	24	1	3	-0.045327	-0.12983	Ib+Pa
C333_F_S24	33	3	F	24	0	4	-0.016239	-0.261977	Ia+Pb
C333_F_S24	33	3	F	24	0	5	0	0	C
C333_F_S24	33	3	F	24	1	6	0	-0.261977	Pb
C333_F_S24	33	3	F	24	0	7	-0.045327	-0.261977	Ib+Pb
C333_F_S24	33	3	F	24	NA	8	-0.016239	0	Ia
C333_F_S24	33	3	F	24	0	9	-0.045327	0	Ib
C333_F_S24	33	3	F	24	NA	10	0	0	C
C334_M_S26	34	3	M	26	0	1	0	-0.261977	Pb
C334_M_S26	34	3	M	26	1	2	-0.016239	-0.261977	Ia+Pb
C334_M_S26	34	3	M	26	0	3	0	-0.12983	Pa
C334_M_S26	34	3	M	26	0	4	-0.045327	0	Ib
C334_M_S26	34	3	M	26	NA	5	-0.045327	-0.261977	Ib+Pb
C334_M_S26	34	3	M	26	0	6	0	0	C
C334_M_S26	34	3	M	26	1	7	-0.016239	-0.12983	Ia+Pa
C334_M_S26	34	3	M	26	1	8	-0.045327	-0.12983	Ib+Pa
C334_M_S26	34	3	M	26	1	9	-0.016239	0	Ia
C335_M_S21	35	3	M	21	1	1	-0.045327	-0.261977	Ib+Pb
C335_M_S21	35	3	M	21	1	2	-0.045327	0	Ib
C335_M_S21	35	3	M	21	1	3	-0.045327	-0.12983	Ib+Pa
C335_M_S21	35	3	M	21	1	4	-0.016239	-0.261977	Ia+Pb
C335_M_S21	35	3	M	21	0	5	0	-0.12983	Pa
C335_M_S21	35	3	M	21	0	6	-0.016239	0	Ia
C335_M_S21	35	3	M	21	0	7	-0.016239	-0.12983	Ia+Pa
C335_M_S21	35	3	M	21	0	8	0	0	C
C335_M_S21	35	3	M	21	1	9	0	-0.261977	Pb
C336_M_S25	36	3	M	25	NA	1	-0.016239	0	Ia
C336_M_S25	36	3	M	25	0	2	-0.045327	-0.261977	Ib+Pb
C336_M_S25	36	3	M	25	0	3	-0.045327	0	Ib
C336_M_S25	36	3	M	25	1	4	-0.045327	-0.12983	Ib+Pa
C336_M_S25	36	3	M	25	0	5	0	0	C
C336_M_S25	36	3	M	25	0	6	-0.016239	-0.261977	Ia+Pb
C336_M_S25	36	3	M	25	1	7	-0.016239	-0.12983	Ia+Pa
C336_M_S25	36	3	M	25	0	8	0	-0.261977	Pb
C336_M_S25	36	3	M	25	0	9	0	-0.12983	Pa
C336_M_S25	36	3	M	25	0	10	-0.016239	0	Ia
C337_M_S29	37	3	M	29	0	1	-0.045327	-0.12983	Ib+Pa
C337_M_S29	37	3	M	29	1	2	-0.016239	-0.12983	Ia+Pa
C337_M_S29	37	3	M	29	1	3	0	-0.261977	Pb
C337_M_S29	37	3	M	29	1	4	-0.016239	-0.261977	Ia+Pb
C337_M_S29	37	3	M	29	1	5	-0.045327	-0.261977	Ib+Pb
C337_M_S29	37	3	M	29	0	6	0	-0.12983	Pa
C337_M_S29	37	3	M	29	1	7	-0.016239	0	Ia
C337_M_S29	37	3	M	29	1	8	-0.045327	0	Ib
C337_M_S29	37	3	M	29	0	9	0	0	C
C338_M_S28	38	3	M	28	0	1	0	-0.12983	Pa
C338_M_S28	38	3	M	28	0	2	0	0	C
C338_M_S28	38	3	M	28	1	3	-0.016239	-0.261977	Ia+Pb
C338_M_S28	38	3	M	28	0	4	-0.016239	0	Ia
C338_M_S28	38	3	M	28	0	5	-0.045327	0	Ib
C338_M_S28	38	3	M	28	1	6	-0.045327	-0.12983	Ib+Pa
C338_M_S28	38	3	M	28	0	7	0	-0.261977	Pb
C338_M_S28	38	3	M	28	0	8	-0.016239	-0.12983	Ia+Pa
C338_M_S28	38	3	M	28	0	9	-0.045327	-0.261977	Ib+Pb
C339_M_S29	39	3	M	29	1	1	0	0	C
C339_M_S29	39	3	M	29	0	2	-0.016239	-0.261977	Ia+Pb
C339_M_S29	39	3	M	29	0	3	-0.016239	0	Ia
C339_M_S29	39	3	M	29	1	4	-0.045327	0	Ib
C339_M_S29	39	3	M	29	0	5	-0.016239	-0.12983	Ia+Pa
C339_M_S29	39	3	M	29	0	6	-0.045327	-0.261977	Ib+Pb
C339_M_S29	39	3	M	29	0	7	0	-0.12983	Pa
C339_M_S29	39	3	M	29	0	8	0	-0.261977	Pb
C339_M_S29	39	3	M	29	0	9	-0.045327	-0.12983	Ib+Pa
C340_F_S19	40	3	F	19	NA	1	-0.016239	-0.261977	Ia+Pb
C340_F_S19	40	3	F	19	1	2	-0.045327	0	Ib
C340_F_S19	40	3	F	19	NA	3	0	-0.261977	Pb
C340_F_S19	40	3	F	19	1	4	-0.016239	-0.12983	Ia+Pa
C340_F_S19	40	3	F	19	NA	5	0	-0.12983	Pa
C340_F_S19	40	3	F	19	0	6	-0.016239	0	Ia
C340_F_S19	40	3	F	19	0	7	0	0	C
C340_F_S19	40	3	F	19	0	8	-0.045327	-0.12983	Ib+Pa
C340_F_S19	40	3	F	19	0	9	-0.045327	-0.261977	Ib+Pb
C340_F_S19	40	3	F	19	NA	10	-0.016239	-0.261977	Ia+Pb
C340_F_S19	40	3	F	19	0	11	0	-0.261977	Pb
C340_F_S19	40	3	F	19	0	12	0	-0.12983	Pa
C340_F_S19	40	3	F	19	NA	13	-0.016239	0	Ia
C340_F_S19	40	3	F	19	0	14	-0.016239	-0.261977	Ia+Pb
C341_M_S30	41	3	M	30	1	1	-0.016239	-0.261977	Ia+Pb
C341_M_S30	41	3	M	30	1	2	0	-0.261977	Pb
C341_M_S30	41	3	M	30	1	3	-0.045327	-0.12983	Ib+Pa
C341_M_S30	41	3	M	30	1	4	-0.016239	0	Ia
C341_M_S30	41	3	M	30	NA	5	0	0	C
C341_M_S30	41	3	M	30	0	6	0	-0.12983	Pa
C341_M_S30	41	3	M	30	NA	7	-0.045327	0	Ib
C341_M_S30	41	3	M	30	1	8	-0.016239	-0.12983	Ia+Pa
C341_M_S30	41	3	M	30	1	9	-0.045327	-0.261977	Ib+Pb
C341_M_S30	41	3	M	30	NA	10	0	-0.261977	Pb
C341_M_S30	41	3	M	30	NA	11	-0.016239	0	Ia
C341_M_S30	41	3	M	30	0	12	0	0	C
C341_M_S30	41	3	M	30	1	13	-0.045327	0	Ib
C341_M_S30	41	3	M	30	NA	14	-0.045327	-0.261977	Ib+Pb
C501_M_S23	1	5	M	23	0	1	-0.016239	0	Ia
C501_M_S23	1	5	M	23	1	2	-0.016239	-0.12983	Ia+Pa
C501_M_S23	1	5	M	23	0	3	0	0	C
C501_M_S23	1	5	M	23	0	4	-0.045327	-0.261977	Ib+Pb
C501_M_S23	1	5	M	23	0	5	-0.045327	0	Ib
C501_M_S23	1	5	M	23	0	6	-0.045327	-0.12983	Ib+Pa
C501_M_S23	1	5	M	23	NA	7	-0.016239	-0.261977	Ia+Pb
C501_M_S23	1	5	M	23	1	8	0	-0.261977	Pb
C501_M_S23	1	5	M	23	0	9	0	-0.12983	Pa
C501_M_S23	1	5	M	23	NA	10	-0.016239	0	Ia
C501_M_S23	1	5	M	23	NA	11	-0.016239	-0.12983	Ia+Pa
C501_M_S23	1	5	M	23	NA	12	0	0	C
C501_M_S23	1	5	M	23	NA	13	-0.045327	0	Ib
C501_M_S23	1	5	M	23	NA	14	-0.045327	-0.12983	Ib+Pa
C502_M_S24	2	5	M	24	1	1	-0.016239	-0.261977	Ia+Pb
C502_M_S24	2	5	M	24	0	2	0	-0.12983	Pa
C502_M_S24	2	5	M	24	0	3	-0.045327	-0.12983	Ib+Pa
C502_M_S24	2	5	M	24	0	4	-0.045327	0	Ib
C502_M_S24	2	5	M	24	0	5	0	0	C
C502_M_S24	2	5	M	24	0	6	0	-0.261977	Pb
C502_M_S24	2	5	M	24	1	7	-0.045327	-0.261977	Ib+Pb
C502_M_S24	2	5	M	24	0	8	-0.016239	0	Ia
C502_M_S24	2	5	M	24	0	9	-0.016239	-0.12983	Ia+Pa
C503_F_S19	3	5	F	19	0	1	-0.045327	-0.12983	Ib+Pa
C503_F_S19	3	5	F	19	0	2	-0.045327	-0.261977	Ib+Pb
C503_F_S19	3	5	F	19	1	3	-0.016239	-0.261977	Ia+Pb
C503_F_S19	3	5	F	19	0	4	0	-0.12983	Pa
C503_F_S19	3	5	F	19	1	5	-0.045327	0	Ib
C503_F_S19	3	5	F	19	1	6	-0.016239	-0.12983	Ia+Pa
C503_F_S19	3	5	F	19	0	7	0	0	C
C503_F_S19	3	5	F	19	0	8	0	-0.261977	Pb
C503_F_S19	3	5	F	19	0	9	-0.016239	0	Ia
C503_F_S19	3	5	F	19	NA	10	-0.045327	-0.12983	Ib+Pa
C504_M_S24	4	5	M	24	1	1	-0.016239	-0.12983	Ia+Pa
C504_M_S24	4	5	M	24	0	2	0	-0.261977	Pb
C504_M_S24	4	5	M	24	0	3	0	-0.12983	Pa
C504_M_S24	4	5	M	24	1	4	-0.045327	0	Ib
C504_M_S24	4	5	M	24	1	5	-0.045327	-0.12983	Ib+Pa
C504_M_S24	4	5	M	24	0	6	-0.016239	0	Ia
C504_M_S24	4	5	M	24	1	7	-0.016239	-0.261977	Ia+Pb
C504_M_S24	4	5	M	24	0	8	-0.045327	-0.261977	Ib+Pb
C504_M_S24	4	5	M	24	0	9	0	0	C
C505_M_S23	5	5	M	23	0	1	0	-0.12983	Pa
C505_M_S23	5	5	M	23	1	2	-0.016239	-0.12983	Ia+Pa
C505_M_S23	5	5	M	23	1	3	0	-0.261977	Pb
C505_M_S23	5	5	M	23	1	4	-0.045327	-0.261977	Ib+Pb
C505_M_S23	5	5	M	23	0	5	-0.045327	0	Ib
C505_M_S23	5	5	M	23	1	6	-0.045327	-0.12983	Ib+Pa
C505_M_S23	5	5	M	23	0	7	0	0	C
C505_M_S23	5	5	M	23	0	8	-0.016239	-0.261977	Ia+Pb
C505_M_S23	5	5	M	23	1	9	-0.016239	0	Ia
C505_M_S23	5	5	M	23	NA	10	-0.045327	-0.261977	Ib+Pb
C506_F_S21	6	5	F	21	1	1	-0.016239	-0.12983	Ia+Pa
C506_F_S21	6	5	F	21	1	2	-0.016239	-0.261977	Ia+Pb
C506_F_S21	6	5	F	21	1	3	0	0	C
C506_F_S21	6	5	F	21	1	4	0	-0.261977	Pb
C506_F_S21	6	5	F	21	1	5	-0.016239	0	Ia
C506_F_S21	6	5	F	21	0	6	-0.045327	-0.12983	Ib+Pa
C506_F_S21	6	5	F	21	0	7	-0.045327	0	Ib
C506_F_S21	6	5	F	21	0	8	-0.045327	-0.261977	Ib+Pb
C506_F_S21	6	5	F	21	0	9	0	-0.12983	Pa
C507_F_S26	7	5	F	26	0	1	0	-0.261977	Pb
C507_F_S26	7	5	F	26	0	2	0	-0.12983	Pa
C507_F_S26	7	5	F	26	0	3	-0.045327	-0.261977	Ib+Pb
C507_F_S26	7	5	F	26	0	4	-0.045327	0	Ib
C507_F_S26	7	5	F	26	0	5	-0.016239	-0.261977	Ia+Pb
C507_F_S26	7	5	F	26	0	6	0	0	C
C507_F_S26	7	5	F	26	0	7	-0.016239	0	Ia
C507_F_S26	7	5	F	26	0	8	-0.045327	-0.12983	Ib+Pa
C507_F_S26	7	5	F	26	0	9	-0.016239	-0.12983	Ia+Pa
C507_F_S26	7	5	F	26	NA	10	0	-0.12983	Pa
C507_F_S26	7	5	F	26	NA	11	-0.045327	-0.12983	Ib+Pa
C509_F_S23	9	5	F	23	0	1	-0.016239	0	Ia
C509_F_S23	9	5	F	23	0	2	-0.016239	-0.12983	Ia+Pa
C509_F_S23	9	5	F	23	0	3	0	-0.12983	Pa
C509_F_S23	9	5	F	23	0	4	0	0	C
C509_F_S23	9	5	F	23	0	5	-0.016239	-0.261977	Ia+Pb
C509_F_S23	9	5	F	23	1	6	-0.045327	0	Ib
C509_F_S23	9	5	F	23	0	7	-0.045327	-0.12983	Ib+Pa
C509_F_S23	9	5	F	23	0	8	-0.045327	-0.261977	Ib+Pb
C509_F_S23	9	5	F	23	0	9	0	-0.261977	Pb
C509_F_S23	9	5	F	23	NA	10	-0.016239	-0.261977	Ia+Pb
C509_F_S23	9	5	F	23	NA	11	-0.045327	-0.12983	Ib+Pa
C509_F_S23	9	5	F	23	NA	12	-0.045327	-0.261977	Ib+Pb
C509_F_S23	9	5	F	23	NA	13	0	-0.261977	Pb
C509_F_S23	9	5	F	23	NA	14	-0.016239	-0.261977	Ia+Pb
C511_F_S24	11	5	F	24	0	1	-0.016239	-0.12983	Ia+Pa
C511_F_S24	11	5	F	24	1	2	-0.045327	-0.12983	Ib+Pa
C511_F_S24	11	5	F	24	1	3	-0.016239	-0.261977	Ia+Pb
C511_F_S24	11	5	F	24	1	4	0	-0.261977	Pb
C511_F_S24	11	5	F	24	NA	5	-0.045327	0	Ib
C511_F_S24	11	5	F	24	0	6	0	0	C
C511_F_S24	11	5	F	24	0	7	0	-0.12983	Pa
C511_F_S24	11	5	F	24	0	8	-0.016239	0	Ia
C511_F_S24	11	5	F	24	1	9	-0.045327	-0.261977	Ib+Pb
C511_F_S24	11	5	F	24	NA	10	-0.045327	-0.12983	Ib+Pa
C511_F_S24	11	5	F	24	1	11	-0.045327	0	Ib
C512_M_S21	12	5	M	21	0	1	0	0	C
C512_M_S21	12	5	M	21	1	2	-0.045327	0	Ib
C512_M_S21	12	5	M	21	1	3	-0.016239	0	Ia
C512_M_S21	12	5	M	21	1	4	-0.045327	-0.12983	Ib+Pa
C512_M_S21	12	5	M	21	1	5	-0.016239	-0.12983	Ia+Pa
C512_M_S21	12	5	M	21	1	6	0	-0.12983	Pa
C512_M_S21	12	5	M	21	1	7	-0.016239	-0.261977	Ia+Pb
C512_M_S21	12	5	M	21	1	8	0	-0.261977	Pb
C512_M_S21	12	5	M	21	1	9	-0.045327	-0.261977	Ib+Pb
C512_M_S21	12	5	M	21	NA	10	-0.045327	-0.12983	Ib+Pa
C512_M_S21	12	5	M	21	NA	11	-0.045327	-0.12983	Ib+Pa
C513_M_S20	13	5	M	20	0	1	0	-0.261977	Pb
C513_M_S20	13	5	M	20	0	2	-0.045327	-0.12983	Ib+Pa
C513_M_S20	13	5	M	20	1	3	-0.016239	-0.261977	Ia+Pb
C513_M_S20	13	5	M	20	NA	4	-0.016239	-0.12983	Ia+Pa
C513_M_S20	13	5	M	20	NA	5	0	-0.12983	Pa
C513_M_S20	13	5	M	20	1	6	-0.016239	0	Ia
C513_M_S20	13	5	M	20	0	7	-0.045327	-0.261977	Ib+Pb
C513_M_S20	13	5	M	20	0	8	0	0	C
C513_M_S20	13	5	M	20	0	9	-0.045327	0	Ib
C513_M_S20	13	5	M	20	0	10	-0.016239	-0.12983	Ia+Pa
C513_M_S20	13	5	M	20	0	11	0	-0.12983	Pa
C514_M_S20	14	5	M	20	1	1	-0.016239	-0.12983	Ia+Pa
C514_M_S20	14	5	M	20	0	2	0	-0.261977	Pb
C514_M_S20	14	5	M	20	0	3	-0.045327	0	Ib
C514_M_S20	14	5	M	20	0	4	-0.045327	-0.261977	Ib+Pb
C514_M_S20	14	5	M	20	0	5	0	-0.12983	Pa
C514_M_S20	14	5	M	20	1	6	-0.016239	-0.261977	Ia+Pb
C514_M_S20	14	5	M	20	0	7	0	0	C
C514_M_S20	14	5	M	20	0	8	-0.016239	0	Ia
C514_M_S20	14	5	M	20	0	9	-0.045327	-0.12983	Ib+Pa
C514_M_S20	14	5	M	20	NA	10	-0.045327	-0.12983	Ib+Pa
C516_M_S23	16	5	M	23	0	1	-0.016239	0	Ia
C516_M_S23	16	5	M	23	0	2	0	0	C
C516_M_S23	16	5	M	23	1	3	-0.045327	0	Ib
C516_M_S23	16	5	M	23	1	4	-0.016239	-0.261977	Ia+Pb
C516_M_S23	16	5	M	23	1	5	-0.045327	-0.261977	Ib+Pb
C516_M_S23	16	5	M	23	1	6	-0.045327	-0.12983	Ib+Pa
C516_M_S23	16	5	M	23	1	7	0	-0.261977	Pb
C516_M_S23	16	5	M	23	0	8	-0.016239	-0.12983	Ia+Pa
C516_M_S23	16	5	M	23	0	9	0	-0.12983	Pa
C516_M_S23	16	5	M	23	NA	10	-0.045327	0	Ib
C517_F_S19	17	5	F	19	1	1	0	-0.261977	Pb
C517_F_S19	17	5	F	19	0	2	-0.016239	-0.261977	Ia+Pb
C517_F_S19	17	5	F	19	1	3	-0.045327	-0.261977	Ib+Pb
C517_F_S19	17	5	F	19	0	4	0	0	C
C517_F_S19	17	5	F	19	1	5	-0.045327	0	Ib
C517_F_S19	17	5	F	19	1	6	-0.045327	-0.12983	Ib+Pa
C517_F_S19	17	5	F	19	0	7	0	-0.12983	Pa
C517_F_S19	17	5	F	19	0	8	-0.016239	0	Ia
C517_F_S19	17	5	F	19	0	9	-0.016239	-0.12983	Ia+Pa
C517_F_S19	17	5	F	19	NA	10	0	-0.12983	Pa
C517_F_S19	17	5	F	19	NA	11	-0.016239	0	Ia
C518_F_S22	18	5	F	22	1	1	-0.045327	-0.261977	Ib+Pb
C518_F_S22	18	5	F	22	0	2	0	0	C
C518_F_S22	18	5	F	22	0	3	-0.045327	0	Ib
C518_F_S22	18	5	F	22	1	4	0	-0.261977	Pb
C518_F_S22	18	5	F	22	0	5	-0.045327	-0.12983	Ib+Pa
C518_F_S22	18	5	F	22	0	6	-0.016239	-0.261977	Ia+Pb
C518_F_S22	18	5	F	22	1	7	-0.016239	-0.12983	Ia+Pa
C518_F_S22	18	5	F	22	NA	8	-0.016239	0	Ia
C518_F_S22	18	5	F	22	0	9	0	-0.12983	Pa
C518_F_S22	18	5	F	22	NA	10	-0.045327	-0.261977	Ib+Pb
C518_F_S22	18	5	F	22	0	11	-0.016239	0	Ia
C520_M_S27	20	5	M	27	0	1	-0.016239	-0.261977	Ia+Pb
C520_M_S27	20	5	M	27	0	2	0	-0.261977	Pb
C520_M_S27	20	5	M	27	0	3	-0.045327	0	Ib
C520_M_S27	20	5	M	27	NA	4	-0.016239	0	Ia
C520_M_S27	20	5	M	27	0	5	-0.045327	-0.12983	Ib+Pa
C520_M_S27	20	5	M	27	0	6	0	-0.12983	Pa
C520_M_S27	20	5	M	27	0	7	-0.045327	-0.261977	Ib+Pb
C520_M_S27	20	5	M	27	NA	8	-0.016239	-0.12983	Ia+Pa
C520_M_S27	20	5	M	27	0	9	0	0	C
C520_M_S27	20	5	M	27	NA	10	-0.045327	-0.261977	Ib+Pb
C520_M_S27	20	5	M	27	0	11	-0.016239	-0.12983	Ia+Pa
C521_M_S21	21	5	M	21	0	1	-0.016239	0	Ia
C521_M_S21	21	5	M	21	0	2	-0.016239	-0.12983	Ia+Pa
C521_M_S21	21	5	M	21	1	3	-0.016239	-0.261977	Ia+Pb
C521_M_S21	21	5	M	21	0	4	-0.045327	0	Ib
C521_M_S21	21	5	M	21	0	5	0	-0.261977	Pb
C521_M_S21	21	5	M	21	0	6	-0.045327	-0.261977	Ib+Pb
C521_M_S21	21	5	M	21	0	7	0	0	C
C521_M_S21	21	5	M	21	0	8	0	-0.12983	Pa
C521_M_S21	21	5	M	21	1	9	-0.045327	-0.12983	Ib+Pa
C522_F_S28	22	5	F	28	NA	1	-0.016239	-0.12983	Ia+Pa
C522_F_S28	22	5	F	28	0	2	0	-0.12983	Pa
C522_F_S28	22	5	F	28	0	3	-0.016239	0	Ia
C522_F_S28	22	5	F	28	0	4	-0.045327	0	Ib
C522_F_S28	22	5	F	28	NA	5	-0.045327	-0.261977	Ib+Pb
C522_F_S28	22	5	F	28	0	6	-0.016239	-0.261977	Ia+Pb
C522_F_S28	22	5	F	28	0	7	0	0	C
C522_F_S28	22	5	F	28	1	8	0	-0.261977	Pb
C522_F_S28	22	5	F	28	0	9	-0.045327	-0.12983	Ib+Pa
C522_F_S28	22	5	F	28	0	10	-0.016239	-0.12983	Ia+Pa
C522_F_S28	22	5	F	28	1	11	-0.045327	-0.261977	Ib+Pb
C523_M_S28	23	5	M	28	NA	1	0	0	C
C523_M_S28	23	5	M	28	0	2	0	-0.12983	Pa
C523_M_S28	23	5	M	28	1	3	-0.045327	-0.12983	Ib+Pa
C523_M_S28	23	5	M	28	1	4	-0.016239	0	Ia
C523_M_S28	23	5	M	28	0	5	-0.016239	-0.12983	Ia+Pa
C523_M_S28	23	5	M	28	0	6	0	-0.261977	Pb
C523_M_S28	23	5	M	28	0	7	-0.045327	-0.261977	Ib+Pb
C523_M_S28	23	5	M	28	0	8	-0.016239	-0.261977	Ia+Pb
C523_M_S28	23	5	M	28	0	9	-0.045327	0	Ib
C523_M_S28	23	5	M	28	0	10	0	0	C
C524_F_S29	24	5	F	29	0	1	0	-0.261977	Pb
C524_F_S29	24	5	F	29	1	2	-0.016239	-0.261977	Ia+Pb
C524_F_S29	24	5	F	29	0	3	-0.045327	0	Ib
C524_F_S29	24	5	F	29	0	4	0	0	C
C524_F_S29	24	5	F	29	0	5	-0.016239	-0.12983	Ia+Pa
C524_F_S29	24	5	F	29	1	6	-0.045327	-0.12983	Ib+Pa
C524_F_S29	24	5	F	29	NA	7	-0.045327	-0.261977	Ib+Pb
C524_F_S29	24	5	F	29	NA	8	0	-0.12983	Pa
C524_F_S29	24	5	F	29	0	9	-0.016239	0	Ia
C524_F_S29	24	5	F	29	NA	10	-0.045327	-0.12983	Ib+Pa
C524_F_S29	24	5	F	29	0	11	-0.045327	-0.261977	Ib+Pb
C524_F_S29	24	5	F	29	NA	12	0	-0.12983	Pa
C524_F_S29	24	5	F	29	NA	13	-0.016239	0	Ia
C524_F_S29	24	5	F	29	NA	14	-0.045327	-0.261977	Ib+Pb
C525_F_S25	25	5	F	25	0	1	0	-0.12983	Pa
C525_F_S25	25	5	F	25	0	2	-0.045327	-0.12983	Ib+Pa
C525_F_S25	25	5	F	25	0	3	-0.045327	0	Ib
C525_F_S25	25	5	F	25	NA	4	0	0	C
C525_F_S25	25	5	F	25	1	5	0	-0.261977	Pb
C525_F_S25	25	5	F	25	0	6	-0.016239	-0.261977	Ia+Pb
C525_F_S25	25	5	F	25	0	7	-0.045327	-0.261977	Ib+Pb
C525_F_S25	25	5	F	25	1	8	-0.016239	-0.12983	Ia+Pa
C525_F_S25	25	5	F	25	1	9	-0.016239	0	Ia
C525_F_S25	25	5	F	25	NA	10	0	0	C
C525_F_S25	25	5	F	25	0	11	0	0	C
C525_F_S25	25	5	F	25	NA	12	0	0	C
C526_F_S25	26	5	F	25	NA	1	-0.016239	-0.12983	Ia+Pa
C526_F_S25	26	5	F	25	NA	2	-0.045327	-0.261977	Ib+Pb
C526_F_S25	26	5	F	25	0	3	-0.045327	-0.12983	Ib+Pa
C526_F_S25	26	5	F	25	0	4	0	0	C
C526_F_S25	26	5	F	25	0	5	-0.016239	-0.261977	Ia+Pb
C526_F_S25	26	5	F	25	1	6	-0.016239	0	Ia
C526_F_S25	26	5	F	25	1	7	0	-0.261977	Pb
C526_F_S25	26	5	F	25	1	8	-0.045327	0	Ib
C526_F_S25	26	5	F	25	0	9	0	-0.12983	Pa
C526_F_S25	26	5	F	25	0	10	-0.016239	-0.12983	Ia+Pa
C526_F_S25	26	5	F	25	NA	11	-0.045327	-0.261977	Ib+Pb
C526_F_S25	26	5	F	25	NA	12	-0.016239	-0.261977	Ia+Pb
C526_F_S25	26	5	F	25	NA	13	-0.016239	-0.12983	Ia+Pa
C526_F_S25	26	5	F	25	0	14	-0.045327	-0.261977	Ib+Pb
C527_M_S24	27	5	M	24	NA	1	0	-0.261977	Pb
C527_M_S24	27	5	M	24	1	2	-0.045327	-0.261977	Ib+Pb
C527_M_S24	27	5	M	24	1	3	-0.016239	-0.12983	Ia+Pa
C527_M_S24	27	5	M	24	1	4	-0.016239	0	Ia
C527_M_S24	27	5	M	24	0	5	0	-0.12983	Pa
C527_M_S24	27	5	M	24	0	6	-0.045327	-0.12983	Ib+Pa
C527_M_S24	27	5	M	24	0	7	-0.045327	0	Ib
C527_M_S24	27	5	M	24	0	8	0	0	C
C527_M_S24	27	5	M	24	1	9	-0.016239	-0.261977	Ia+Pb
C527_M_S24	27	5	M	24	NA	10	-0.045327	-0.12983	Ib+Pa
C528_F_S24	28	5	F	24	0	1	-0.016239	-0.12983	Ia+Pa
C528_F_S24	28	5	F	24	0	2	-0.045327	-0.12983	Ib+Pa
C528_F_S24	28	5	F	24	1	3	-0.045327	-0.261977	Ib+Pb
C528_F_S24	28	5	F	24	NA	4	0	-0.12983	Pa
C528_F_S24	28	5	F	24	0	5	0	0	C
C528_F_S24	28	5	F	24	1	6	-0.045327	0	Ib
C528_F_S24	28	5	F	24	1	7	-0.016239	-0.261977	Ia+Pb
C528_F_S24	28	5	F	24	0	8	0	-0.261977	Pb
C528_F_S24	28	5	F	24	0	9	-0.016239	0	Ia
C528_F_S24	28	5	F	24	NA	10	-0.045327	-0.261977	Ib+Pb
C528_F_S24	28	5	F	24	0	11	0	-0.12983	Pa
C529_M_S25	29	5	M	25	0	1	-0.016239	0	Ia
C529_M_S25	29	5	M	25	0	2	0	0	C
C529_M_S25	29	5	M	25	0	3	0	-0.261977	Pb
C529_M_S25	29	5	M	25	1	4	-0.045327	-0.12983	Ib+Pa
C529_M_S25	29	5	M	25	1	5	-0.045327	-0.261977	Ib+Pb
C529_M_S25	29	5	M	25	1	6	-0.016239	-0.12983	Ia+Pa
C529_M_S25	29	5	M	25	0	7	-0.045327	0	Ib
C529_M_S25	29	5	M	25	0	8	0	-0.12983	Pa
C529_M_S25	29	5	M	25	0	9	-0.016239	-0.261977	Ia+Pb
C529_M_S25	29	5	M	25	NA	10	0	0	C
C530_F_S21	30	5	F	21	1	1	0	-0.261977	Pb
C530_F_S21	30	5	F	21	1	2	-0.016239	-0.261977	Ia+Pb
C530_F_S21	30	5	F	21	0	3	-0.016239	-0.12983	Ia+Pa
C530_F_S21	30	5	F	21	0	4	0	-0.12983	Pa
C530_F_S21	30	5	F	21	0	5	-0.016239	0	Ia
C530_F_S21	30	5	F	21	0	6	-0.045327	0	Ib
C530_F_S21	30	5	F	21	0	7	-0.045327	-0.261977	Ib+Pb
C530_F_S21	30	5	F	21	0	8	0	0	C
C530_F_S21	30	5	F	21	0	9	-0.045327	-0.12983	Ib+Pa
C531_F_S27	31	5	F	27	1	1	-0.016239	-0.12983	Ia+Pa
C531_F_S27	31	5	F	27	0	2	-0.016239	0	Ia
C531_F_S27	31	5	F	27	1	3	-0.045327	0	Ib
C531_F_S27	31	5	F	27	1	4	-0.045327	-0.12983	Ib+Pa
C531_F_S27	31	5	F	27	1	5	-0.016239	-0.261977	Ia+Pb
C531_F_S27	31	5	F	27	0	6	0	0	C
C531_F_S27	31	5	F	27	0	7	0	-0.12983	Pa
C531_F_S27	31	5	F	27	0	8	0	-0.261977	Pb
C531_F_S27	31	5	F	27	1	9	-0.045327	-0.261977	Ib+Pb
C532_F_S25	32	5	F	25	0	1	-0.016239	-0.261977	Ia+Pb
C532_F_S25	32	5	F	25	0	2	-0.016239	0	Ia
C532_F_S25	32	5	F	25	0	3	0	-0.261977	Pb
C532_F_S25	32	5	F	25	0	4	0	-0.12983	Pa
C532_F_S25	32	5	F	25	0	5	0	0	C
C532_F_S25	32	5	F	25	0	6	-0.045327	-0.12983	Ib+Pa
C532_F_S25	32	5	F	25	0	7	-0.016239	-0.12983	Ia+Pa
C532_F_S25	32	5	F	25	0	8	-0.045327	-0.261977	Ib+Pb
C532_F_S25	32	5	F	25	0	9	-0.045327	0	Ib
C532_F_S25	32	5	F	25	NA	10	0	-0.261977	Pb
C532_F_S25	32	5	F	25	NA	11	-0.045327	-0.261977	Ib+Pb
C532_F_S25	32	5	F	25	NA	12	0	-0.261977	Pb
C533_M_S26	33	5	M	26	0	1	0	-0.261977	Pb
C533_M_S26	33	5	M	26	0	2	-0.045327	-0.12983	Ib+Pa
C533_M_S26	33	5	M	26	NA	3	-0.016239	-0.261977	Ia+Pb
C533_M_S26	33	5	M	26	0	4	-0.016239	-0.12983	Ia+Pa
C533_M_S26	33	5	M	26	0	5	0	-0.12983	Pa
C533_M_S26	33	5	M	26	0	6	-0.045327	-0.261977	Ib+Pb
C533_M_S26	33	5	M	26	0	7	0	0	C
C533_M_S26	33	5	M	26	0	8	-0.016239	0	Ia
C533_M_S26	33	5	M	26	1	9	-0.045327	0	Ib
C534_F_S23	34	5	F	23	1	1	-0.016239	-0.261977	Ia+Pb
C534_F_S23	34	5	F	23	1	2	-0.045327	-0.261977	Ib+Pb
C534_F_S23	34	5	F	23	1	3	-0.045327	0	Ib
C534_F_S23	34	5	F	23	0	4	0	0	C
C534_F_S23	34	5	F	23	0	5	0	-0.261977	Pb
C534_F_S23	34	5	F	23	0	6	0	-0.12983	Pa
C534_F_S23	34	5	F	23	0	7	-0.016239	-0.12983	Ia+Pa
C534_F_S23	34	5	F	23	1	8	-0.045327	-0.12983	Ib+Pa
C534_F_S23	34	5	F	23	0	9	-0.016239	0	Ia
C534_F_S23	34	5	F	23	NA	10	0	-0.261977	Pb
C537_M_S23	37	5	M	23	1	1	-0.016239	-0.261977	Ia+Pb
C537_M_S23	37	5	M	23	1	2	-0.045327	-0.261977	Ib+Pb
C537_M_S23	37	5	M	23	0	3	0	-0.12983	Pa
C537_M_S23	37	5	M	23	1	4	-0.016239	0	Ia
C537_M_S23	37	5	M	23	1	5	-0.016239	-0.12983	Ia+Pa
C537_M_S23	37	5	M	23	0	6	0	0	C
C537_M_S23	37	5	M	23	1	7	-0.045327	-0.12983	Ib+Pa
C537_M_S23	37	5	M	23	1	8	0	-0.261977	Pb
C537_M_S23	37	5	M	23	1	9	-0.045327	0	Ib
C537_M_S23	37	5	M	23	NA	10	0	-0.12983	Pa
C537_M_S23	37	5	M	23	NA	11	0	0	C
C538_M_S24	38	5	M	24	NA	1	-0.045327	-0.12983	Ib+Pa
C538_M_S24	38	5	M	24	0	2	0	0	C
C538_M_S24	38	5	M	24	0	3	-0.016239	-0.261977	Ia+Pb
C538_M_S24	38	5	M	24	1	4	0	-0.261977	Pb
C538_M_S24	38	5	M	24	0	5	-0.045327	-0.261977	Ib+Pb
C538_M_S24	38	5	M	24	0	6	0	-0.12983	Pa
C538_M_S24	38	5	M	24	1	7	-0.016239	0	Ia
C538_M_S24	38	5	M	24	0	8	-0.016239	-0.12983	Ia+Pa
C538_M_S24	38	5	M	24	0	9	-0.045327	0	Ib
C538_M_S24	38	5	M	24	NA	10	-0.016239	0	Ia
C539_M_S21	39	5	M	21	0	1	-0.045327	0	Ib
C539_M_S21	39	5	M	21	0	2	0	0	C
C539_M_S21	39	5	M	21	1	3	0	-0.261977	Pb
C539_M_S21	39	5	M	21	0	4	-0.016239	-0.261977	Ia+Pb
C539_M_S21	39	5	M	21	0	5	0	-0.12983	Pa
C539_M_S21	39	5	M	21	1	6	-0.016239	-0.12983	Ia+Pa
C539_M_S21	39	5	M	21	0	7	-0.045327	-0.12983	Ib+Pa
C539_M_S21	39	5	M	21	0	8	-0.045327	-0.261977	Ib+Pb
C539_M_S21	39	5	M	21	NA	9	-0.016239	0	Ia
C541_F_S21	41	5	F	21	0	1	0	0	C
C541_F_S21	41	5	F	21	0	2	-0.016239	0	Ia
C541_F_S21	41	5	F	21	0	3	-0.045327	-0.261977	Ib+Pb
C541_F_S21	41	5	F	21	0	4	0	-0.261977	Pb
C541_F_S21	41	5	F	21	0	5	-0.016239	-0.12983	Ia+Pa
C541_F_S21	41	5	F	21	1	6	-0.045327	0	Ib
C541_F_S21	41	5	F	21	0	7	-0.045327	-0.12983	Ib+Pa
C541_F_S21	41	5	F	21	1	8	-0.016239	-0.261977	Ia+Pb
C541_F_S21	41	5	F	21	0	9	0	-0.12983	Pa
C542_F_S19	42	5	F	19	1	1	-0.045327	-0.12983	Ib+Pa
C542_F_S19	42	5	F	19	0	2	0	0	C
C542_F_S19	42	5	F	19	1	3	-0.045327	-0.261977	Ib+Pb
C542_F_S19	42	5	F	19	0	4	0	-0.261977	Pb
C542_F_S19	42	5	F	19	0	5	-0.016239	-0.261977	Ia+Pb
C542_F_S19	42	5	F	19	NA	6	-0.045327	0	Ib
C542_F_S19	42	5	F	19	0	7	-0.016239	-0.12983	Ia+Pa
C542_F_S19	42	5	F	19	0	8	-0.016239	0	Ia
C542_F_S19	42	5	F	19	0	9	0	-0.12983	Pa
C542_F_S19	42	5	F	19	1	10	-0.045327	0	Ib
C543_M_S24	43	5	M	24	0	1	-0.016239	-0.261977	Ia+Pb
C543_M_S24	43	5	M	24	1	2	0	-0.261977	Pb
C543_M_S24	43	5	M	24	1	3	-0.016239	0	Ia
C543_M_S24	43	5	M	24	0	4	-0.045327	-0.261977	Ib+Pb
C543_M_S24	43	5	M	24	1	5	0	0	C
C543_M_S24	43	5	M	24	0	6	-0.045327	-0.12983	Ib+Pa
C543_M_S24	43	5	M	24	0	7	0	-0.12983	Pa
C543_M_S24	43	5	M	24	0	8	-0.045327	0	Ib
C543_M_S24	43	5	M	24	0	9	-0.016239	-0.12983	Ia+Pa
C543_M_S24	43	5	M	24	NA	10	0	-0.12983	Pa
C544_M_S20	44	5	M	20	NA	1	0	-0.261977	Pb
C544_M_S20	44	5	M	20	1	2	-0.045327	-0.261977	Ib+Pb
C544_M_S20	44	5	M	20	0	3	-0.045327	0	Ib
C544_M_S20	44	5	M	20	0	4	-0.045327	-0.12983	Ib+Pa
C544_M_S20	44	5	M	20	1	5	-0.016239	-0.12983	Ia+Pa
C544_M_S20	44	5	M	20	0	6	0	0	C
C544_M_S20	44	5	M	20	1	7	-0.016239	0	Ia
C544_M_S20	44	5	M	20	0	8	0	-0.12983	Pa
C544_M_S20	44	5	M	20	NA	9	-0.016239	-0.261977	Ia+Pb
C544_M_S20	44	5	M	20	NA	10	-0.045327	0	Ib
C544_M_S20	44	5	M	20	NA	11	-0.016239	0	Ia
C544_M_S20	44	5	M	20	0	12	-0.016239	-0.261977	Ia+Pb
C545_F_S23	45	5	F	23	0	1	-0.016239	0	Ia
C545_F_S23	45	5	F	23	0	2	0	-0.12983	Pa
C545_F_S23	45	5	F	23	1	3	0	-0.261977	Pb
C545_F_S23	45	5	F	23	0	4	-0.016239	-0.12983	Ia+Pa
C545_F_S23	45	5	F	23	0	5	-0.045327	-0.12983	Ib+Pa
C545_F_S23	45	5	F	23	0	6	-0.045327	-0.261977	Ib+Pb
C545_F_S23	45	5	F	23	1	7	-0.045327	0	Ib
C545_F_S23	45	5	F	23	0	8	0	0	C
C545_F_S23	45	5	F	23	0	9	-0.016239	-0.261977	Ia+Pb
C546_F_S19	46	5	F	19	1	1	-0.016239	-0.261977	Ia+Pb
C546_F_S19	46	5	F	19	1	2	-0.045327	-0.12983	Ib+Pa
C546_F_S19	46	5	F	19	0	3	0	0	C
C546_F_S19	46	5	F	19	1	4	-0.016239	0	Ia
C546_F_S19	46	5	F	19	0	5	-0.045327	-0.261977	Ib+Pb
C546_F_S19	46	5	F	19	0	6	-0.045327	0	Ib
C546_F_S19	46	5	F	19	1	7	-0.016239	-0.12983	Ia+Pa
C546_F_S19	46	5	F	19	1	8	0	-0.261977	Pb
C546_F_S19	46	5	F	19	0	9	0	-0.12983	Pa
C546_F_S19	46	5	F	19	NA	10	0	-0.261977	Pb
C547_F_S23	47	5	F	23	NA	1	-0.016239	-0.12983	Ia+Pa
C547_F_S23	47	5	F	23	0	2	0	0	C
C547_F_S23	47	5	F	23	1	3	-0.016239	-0.261977	Ia+Pb
C547_F_S23	47	5	F	23	0	4	0	-0.12983	Pa
C547_F_S23	47	5	F	23	1	5	-0.045327	0	Ib
C547_F_S23	47	5	F	23	1	6	-0.045327	-0.261977	Ib+Pb
C547_F_S23	47	5	F	23	1	7	-0.045327	-0.12983	Ib+Pa
C547_F_S23	47	5	F	23	1	8	0	-0.261977	Pb
C547_F_S23	47	5	F	23	1	9	-0.016239	0	Ia
C547_F_S23	47	5	F	23	1	10	-0.016239	-0.12983	Ia+Pa
C547_F_S23	47	5	F	23	NA	11	0	0	C
