# Supplementary material for: Parallel processing of polarization and intensity information in fiddler crab vision
Source: Sci Adv. 2019 Aug 21;5(8):eaax3572. doi: 10.1126/sciadv.aax3572 (PMC6703871; doi:10.1126/sciadv.aax3572)
Supplement: MATLAB code [file aax3572_Matlab_code.m]

function IP_fiddlerIPmodel3_methodsfig
% Script to simulate the interaction between intensity and polarization
% contrast for loom-detection behaviour in the fiddler crab Afruca tangeri
% supplementary material for Smithers et al
%
% Dr Martin J How and Sam P Smithers, University of Bristol, 2019 
% Revised May 2019
% m.how@bristol.ac.uk

%% %%%%%%%%%%%%%%%%%%%%%%%%%%%%%%%%%%%%%%%%%%%%%%%%%%%%%%%%%%%%%%%%%%%%%%%%
%Intensity contrast settings set to (approximately) match the behavioural 
%data in Smithers et al.

%Intensity contrast range
weber = -0.2:0.002:0.2; 
%Negative contrast threshold +-standard deviation [threshold SD]
web_negthresh = [-0.0548 0.0204]; 
%Positive contrast threshold +-standard deviation [threshold SD]
web_posthresh = [0.162 0.0417]; 

%% %%%%%%%%%%%%%%%%%%%%%%%%%%%%%%%%%%%%%%%%%%%%%%%%%%%%%%%%%%%%%%%%%%%%%%%%
%Polarization contrast settings

%Polarization contrast range
polop = -0.8:0.01:1.2; 
%Negative contrast threshold +-standard deviation [threshold SD]
pol_negthresh = [-0.333 0.111]; 
%Positive contrast threshold +-standard deviation [threshold SD]
pol_posthresh = [0.846 0.374]; 

%% %%%%%%%%%%%%%%%%%%%%%%%%%%%%%%%%%%%%%%%%%%%%%%%%%%%%%%%%%%%%%%%%%%%%%%%%
%Other settings

%Weber:polarization ratio - used to calculate the influence of polarization
%contrasts on intensity contrasts in the single channel model
webpolratio = 1/0.172712;
%Number of crabs to simulate
numcrabs = 10000;  
%Seed the random number generator
rng('shuffle'); 

%% %%%%%%%%%%%%%%%%%%%%%%%%%%%%%%%%%%%%%%%%%%%%%%%%%%%%%%%%%%%%%%%%%%%%%%%%
%Response thresholds for each crab in the simulated population
weberthresh(:,1) = ones(numcrabs,1).*web_negthresh(1);%Negative I threshold
weberthresh(:,2) = ones(numcrabs,1).*web_posthresh(1);%Positive I threshold
polthresh(:,1) = ones(numcrabs,1).*pol_negthresh(1);  %Negative P threshold
polthresh(:,2) = ones(numcrabs,1).*pol_posthresh(1);  %Positive P threshold

%% %%%%%%%%%%%%%%%%%%%%%%%%%%%%%%%%%%%%%%%%%%%%%%%%%%%%%%%%%%%%%%%%%%%%%%%%
%Prepare plot axes
figure(1); clf;
set(gcf,'menubar','figure','color','w','name','Supplementary figure')
ax1=axes; ax2=axes; 

%% %%%%%%%%%%%%%%%%%%%%%%%%%%%%%%%%%%%%%%%%%%%%%%%%%%%%%%%%%%%%%%%%%%%%%%%%
%Genearate normally-distributed noise for response thresholds
weberthresh(:,1) = normrnd(weberthresh(:,1),web_negthresh(2)); %Weber -
weberthresh(:,2) = normrnd(weberthresh(:,2),web_posthresh(2)); %Weber +
polthresh(:,1) = normrnd(polthresh(:,1),pol_negthresh(2)); %Polarization -
polthresh(:,2) = normrnd(polthresh(:,2),pol_posthresh(2)); %Polarization +

%% %%%%%%%%%%%%%%%%%%%%%%%%%%%%%%%%%%%%%%%%%%%%%%%%%%%%%%%%%%%%%%%%%%%%%%%%
%Plot simulated response data
weberresp = responsemodel(weber,weberthresh,0,polthresh,webpolratio,...
	'singlechannel');
polresp = responsemodel(0,weberthresh,polop,polthresh,webpolratio,...
	'singlechannel');
axes(ax1); hold on; plot(weber,weberresp./numcrabs,'-r'); hold off;
axes(ax2); hold on; plot(polop,polresp./numcrabs,'-r'); hold off;

%% %%%%%%%%%%%%%%%%%%%%%%%%%%%%%%%%%%%%%%%%%%%%%%%%%%%%%%%%%%%%%%%%%%%%%%%%
%Overlay histogram of noise
for ip=1:2
    for dd=1:2
        if ip==1 && dd==1,	temp=weberthresh(:,1); xx = weber; end
        if ip==1 && dd==2,	temp=weberthresh(:,2); xx = weber;  end
        if ip==2 && dd==1,	temp=polthresh(:,1); xx = polop; end
        if ip==2 && dd==2,	temp=polthresh(:,2); xx = polop;  end
        [N,EDGES] = histcounts(temp,xx);
        X = EDGES(2:end)-(EDGES(2)-EDGES(1))/2;
        if ip==1, axes(ax1);end
        if ip==2, axes(ax2);end
        hold on; 
        plot(X,(N./max(N)),':k'); 
        plot([0 0],[0 1],'--k')
        hold off
    end
end

%% %%%%%%%%%%%%%%%%%%%%%%%%%%%%%%%%%%%%%%%%%%%%%%%%%%%%%%%%%%%%%%%%%%%%%%%%
%Set axis properties
set(ax1,'xlim',[-0.22 0.22],'xtick',[-0.2:0.1:0.2],...
	'ylim',[0 1],'box','off','tickdir','out',...
    'position',[0.1 0.6 0.4 0.35]);
axes(ax1); xlabel('weber contrast');ylabel('response probability');
set(ax2,'xlim',[-0.85 1.25],'xtick',[-0.8:0.4:1.2],...
	'ylim',[0 1],'box','off','tickdir','out',...
    'yticklabel',[],'position',[0.55 0.6 0.4 0.35]);
axes(ax2); xlabel('polarization contrast');
 

%% %%%%%%%%%%%%%%%%%%%%%%%%%%%%%%%%%%%%%%%%%%%%%%%%%%%%%%%%%%%%%%%%%%%%%%%%
%Run set of simulations for addition of a range of polarization contrasts
polrange = -0.5:0.1:0; %Range of polarization contrasts to be added
%Make axes to plot the results
ax2 = axes; ax3 = axes; 
for polval= polrange
	%Run single channel model
	weberrespS = responsemodel(weber,weberthresh,polval,...
		polthresh,webpolratio,'singlechannel');
	%Run parallel channel model
	weberrespP = responsemodel(weber,weberthresh,polval,...
		polthresh,webpolratio,'parallelchannel');
	%Plot results
	axes(ax2); hold on; 
	plot(weber,weberrespS./numcrabs,'-',...
        'color',[-1 -1 -1].*polval.*1.5); hold off
	axes(ax3);hold on; 
	plot(weber,weberrespP./numcrabs,'-',...
        'color',[-1 -1 -1].*polval.*1.5); hold off
end

%% %%%%%%%%%%%%%%%%%%%%%%%%%%%%%%%%%%%%%%%%%%%%%%%%%%%%%%%%%%%%%%%%%%%%%%%%
%Final touches to plots
axes(ax2); 
hold on; plot([0 0],[0 1],'--k'); hold off; %Zero contrast line
title('single channel model')
xlabel('weber contrast'); ylabel('response probability');
set(ax2,'xlim',[min(weber) max(weber)],...
	'box','off',...
	'tickdir','out',...
	'position',[0.15 0.08 0.34 0.30]);
axes(ax3); 
hold on; plot([0 0],[0 1],'--k'); hold off; %Zero contrast line
title('parallel channel model')
xlabel('weber contrast'); 
set(ax3,'xlim',[min(weber) max(weber)],...
	'box','off',...
	'tickdir','out',...
	'position',[0.6 0.08 0.34 0.30],...
	'yticklabel',[]);

%%%%%%%%%%%%%%%%%%%%%%%%%%%%%%%%%%%%%%%%%%%%%%%%%%%%%%%%%%%%%%%%%%%%%%%%%%%
function resp = responsemodel(weber,weberthresh,pol,polthresh,...
	webpolratio,modeltype)
% Calculates the probability of crabs responding (resp) to combinations of 
% intensity and polarization contrasts.
% Required inputs:
%       weber - weber contrast of stimulus
% weberthresh - response threshold of the crabs 
%         pol - polarization distance of stimulus from background
%   polthresh - response threshold of the crabs to polarization 
% NOTE: weber, weberthresh, pol, and polthresh must all be the same size
% webpolratio - the ratio of effectiveness at eliciting a response between
%               the weber scale and the polarization distance scale (5 for 
%               our data). This is used for the singlechannel model 
%               calculations
% modeltype - 'singlechannel' or 'parallelchannel'
% Dr Martin J How and Sam Smithers, University of Bristol, 2018 - m.how@bristol.ac.uk

switch modeltype
    case 'singlechannel' %Run single channel model
		rlist = weber+(pol./webpolratio)<=weberthresh(:,1) | ...
			weber+(pol./webpolratio)>=weberthresh(:,2);
	case 'parallelchannel' %Run parallel channel model
		rlist1 = weber<=weberthresh(:,1) | weber>=weberthresh(:,2);
        rlist2 = pol<=polthresh(:,1) | pol>=polthresh(:,2);
        rlist = (rlist1+rlist2)>0;
end

%Add 0.95 response noise to simulate type 1 and type 2 errors
rng('shuffle')
switchlist = rand(size(rlist))>0.95;
%Switch 5% to opposite response
rlist(switchlist) = abs(double(rlist(switchlist)-1)); 
resp = sum(rlist);
